# Supplementary material for: De novo identification of essential protein domains from CRISPR-Cas9 tiling-sgRNA knockout screens
Source: Nat Commun. 2019 Oct 4;10:4541. doi: 10.1038/s41467-019-12489-8 (PMC6778102; doi:10.1038/s41467-019-12489-8)
Supplement: Supplementary file 2 — Dataset 1 [file 41467_2019_12489_MOESM2_ESM.xlsx]

## Sheet: Sheet1
Annotations of 15 essential protein domains targeted by small molecular drugs approved by FDA or in clinical trials trial along with their overlapping CKHS region
Gene	Domain name	Domain regions	Inhibitor	Reference	CKHS region
ATR	Pkinase	[2322,2567]	AZD6738;VX-970	Karnitz and Zou, 2015	[1624,2557]
AURKA	Pkinase	[133,383]	MLN8054; ENMD-2076	Tang, et al., 2017	[111,403]
AURKB	Pkinase	[77,327]	AZD1152; AT9283	Tang, et al., 2017	[81,336]
BRAF	Pkinase	[457,714]	vemurafenib;dabrafenib	Holderfield, et al., 2014	[451,767]
BRD4	Bromodomain	[70,150]	GSK525762;OTX015	Perez-Salvia and Esteller, 2017	[60,171]
CDK4	Pkinase	[10,210]	Ribociclib; PD0332991	Sherr, et al., 2016	[1,251]
CDK7	Pkinase	[16,209]	SY-1365	Tolcher, et al., 2017	[115,292]
DOT1L	KMT	[115,319]	EPZ-5676	Stein, et al., 2015	[1,326]
HDAC3	Hist_deacetyl	[21,316]	ACY-1215	Raje, et al., 2013	[92,314]
MDM2	SWIB	[32,102]	RG7112; RG7388	Tisato, et al., 2017	[27,115]
PLK1	Pkinase	[57,303]	PCM-075; Volasertib	Gutteridge, et al., 2016	[39,327]
PRMT5	Methyltransferase	[281,622]	GSK3326595	Chan-Penebre, et al., 2015	[305,638]
TTK	Pkinase	[525,792]	CFI-402257	Cescon, et al., 2017	[531,793]
WEE1	Pkinase	[302,567]	AZD1775	Do, et al., 2013	[305,538]
CREBBP	Bromodomain	[1107,1183]	CCS1477	Pegg, et al., 2017	[1097,1238]
References
Cescon, D.W., et al. Phase I study of CFI-402257, an oral TTK inhibitor, in patients with advanced solid tumors. J Clin Oncol 2017;35.
Chan-Penebre, E., et al. A selective inhibitor of PRMT5 with in vivo and in vitro potency in MCL models. Nature Chemical Biology 2015;11(6):432-+.
Do, K., Doroshow, J.H. and Kummar, S. Wee1 kinase as a target for cancer therapy. Cell Cycle 2013;12(19):3159-3164.
Gutteridge, R.E.A., et al. Plk1 Inhibitors in Cancer Therapy: From Laboratory to Clinics. Mol Cancer Ther 2016;15(7):1427-1435.
Holderfield, M., et al. Targeting RAF kinases for cancer therapy: BRAF-mutated melanoma and beyond. Nat Rev Cancer 2014;14(7):455-467.
Karnitz, L.M. and Zou, L. Molecular Pathways: Targeting ATR in Cancer Therapy. Clin Cancer Res 2015;21(21):4780-4785.
Pegg, N., et al. Characterisation of CCS1477: A novel small molecule inhibitor of p300/CBP for the treatment of castration resistant prostate cancer. J Clin Oncol 2017;35.
Perez-Salvia, M. and Esteller, M. Bromodomain inhibitors and cancer therapy: From structures to applications. Epigenetics-Us 2017;12(5):323-339.
Raje, N., et al. New Drug Partner for Combination Therapy in Multiple Myeloma (Mm): Development of Acy-1215, a Selective Histone Deacetylase 6 Inhibitor Alone and in Combination with Bortezomib or Lenalidomide. Haematologica 2013;98:320-320.
Sherr, C.J., Beach, D. and Shapiro, G.I. Targeting CDK4 and CDK6: From Discovery to Therapy. Cancer Discovery 2016;6(4):353-367.
Stein, E.M., et al. A Phase 1 Study of the DOT1L Inhibitor, Pinometostat (EPZ-5676), in Adults with Relapsed or Refractory Leukemia: Safety, Clinical Activity, Exposure and Target Inhibition. Blood 2015;126(23).
Tang, A., et al. Aurora kinases: novel therapy targets in cancers. Oncotarget 2017;8(14):23937-23954.
Tisato, V., et al. MDM2/X inhibitors under clinical evaluation: perspectives for the management of hematological malignancies and pediatric cancer. J Hematol Oncol 2017;10.
Tolcher, A., et al. A phase 1 study of SY-1365, a selective CDK7 inhibitor, in adult patients with advanced solid tumors. Ann Oncol 2017;28.
