# Supplementary material for: De novo identification of essential protein domains from CRISPR-Cas9 tiling-sgRNA knockout screens
Source: Nat Commun. 2019 Oct 4;10:4541. doi: 10.1038/s41467-019-12489-8 (PMC6778102; doi:10.1038/s41467-019-12489-8)
Supplement: Supplementary file 3 — Dataset 2 [file 41467_2019_12489_MOESM3_ESM.xlsx]

## Sheet: Sheet1
Averaged Z-scores of 159 genes in three different cell lines in the Munoz dataset, essentiality is assessed with threshold of -0.4
Gene	RKO (Z-score)	DLD1 (Z-score)	NCIH1299 (Z-score)	Essentiality
ACTL6A	-1.42235	-1.29897	-1.01647	TRUE
ADAR	0.512718	-0.427546	-0.380041	TRUE
ANAPC1	-1.55368	-1.297	-1.62863	TRUE
AOF2	0.497209	0.120181	0.123289	FALSE
ARID1A	0.540947	-0.170434	0.23493	FALSE
ARID1B	-0.200065	0.617454	0.403724	FALSE
ATR	-1.16779	-0.789498	-0.833557	TRUE
AURKA	-1.35153	-1.20409	-1.53622	TRUE
AURKB	-1.57391	-1.29672	-1.59994	TRUE
BCL2L1	0.346455	0.0820725	0.0442727	FALSE
BRAF	-0.46347	0.502901	0.43516	TRUE
BRD4	-0.584153	-0.587761	-0.404473	TRUE
BRD9	0.333899	0.301261	0.427982	FALSE
BUB3	-1.64037	-1.63303	-1.91872	TRUE
CCND1	0.272923	-1.189	-0.533385	TRUE
CCNE1	0.397857	0.397597	-0.165714	FALSE
CDC2	-1.57584	-1.70642	-1.79922	TRUE
CDC37	-1.12726	-1.08252	-0.478869	TRUE
CDK2	-0.427381	-0.0723289	0.0274603	TRUE
CDK4	0.0746457	-0.406607	0.276457	TRUE
CDK7	-1.2956	-1.00098	-1.1921	TRUE
CDK9	-1.1111	-1.08558	-0.89657	TRUE
CENPA	-1.55123	-1.18542	-0.757368	TRUE
CHD2	0.519011	0.379098	0.23804	FALSE
CHD4	-0.867877	-0.620836	-0.0174175	TRUE
CKS1B	-0.927826	-0.359779	-0.61	TRUE
CLTC	-1.07181	-1.29813	-0.983479	TRUE
CMYC	-1.66188	-1.30213	-1.43271	TRUE
COPA	-1.28549	-1.07327	-1.59568	TRUE
CREBBP	-0.551947	0.345549	0.245018	TRUE
CRKL	-0.120588	-0.332472	-0.602857	TRUE
CSK	-0.407808	0.250761	0.451279	TRUE
CSNK1A1	-0.422453	-0.547875	-0.322642	TRUE
CTCF	-0.491802	-0.394179	-0.495991	TRUE
CTNNB1	0.59	-0.688243	0.189091	TRUE
DDX27	-1.53192	-1.129	-1.08522	TRUE
DDX48	-1.67537	-1.76481	-2.2234	TRUE
DOT1L	0.388	-0.408556	0.368447	TRUE
EED	0.370196	0.0330303	0.410686	FALSE
EEF2	-1.85011	-1.67713	-1.79104	TRUE
EGFR	0.642252	-0.117789	0.416126	FALSE
EP300	0.438578	0.195878	0.310118	FALSE
EZH2	0.390526	0.171154	0.513526	FALSE
FERMT2	0.64	0.563325	-0.429941	TRUE
FKBP3	0.508605	0.554511	0.363721	FALSE
FLJ20323	0.50155	-0.402178	-0.1397	TRUE
FOSL1	-0.7732	0.447084	-0.306667	TRUE
FOXA1	0.638996	0.109357	0.415823	FALSE
FRAP1	-0.975444	-0.947192	-0.969516	TRUE
FTSJ3	-1.15043	-1.23972	-0.984724	TRUE
FUBP1	0.222444	0.399062	-0.0350222	FALSE
GNB2L1	-1.78558	-1.31847	-1.12645	TRUE
GPX4	0.433853	-0.517502	-0.84156	TRUE
HDAC3	-1.40164	-0.114518	-0.308588	TRUE
HUWE1	-0.826925	-0.341157	-0.0804947	TRUE
IDH2	-0.902018	0.539483	0.44445	TRUE
IGF1R	0.603401	0.327495	0.298148	FALSE
INTS4	-1.1873	-1.06545	-1.24525	TRUE
JUN	0.0661728	0.579931	0.208025	FALSE
KEAP1	0.163704	0.34239	0.181919	FALSE
KIF11	-1.46762	-1.39236	-1.77851	TRUE
KRAS	0.467	-1.16991	0.147	TRUE
MAD2L1	-1.48958	-1.65059	-2.17708	TRUE
MAFF	0.555231	0.543264	0.286923	FALSE
MAFG	0.339412	0.354623	0.242794	FALSE
MAFK	0.396154	0.444286	0.298154	FALSE
MAPK1	0.340672	0.274639	0.106303	FALSE
MCL1	0.253636	0.421628	-0.409481	TRUE
MDM2	-0.952252	0.48281	0.397838	TRUE
MDM4	-0.426184	0.525033	0.349474	TRUE
MED12	-0.293771	-0.884921	0.143211	TRUE
MEN1	0.165668	-0.459823	0.245603	TRUE
MLL2	0.354052	0.535528	0.247595	FALSE
MRE11A	-0.969044	-0.377935	0.180368	TRUE
MTHFD1	-1.50921	-0.80678	-0.118671	TRUE
MTHFD2	0.0686792	0.216717	0.222453	FALSE
MYB	0.619409	0.52967	0.429916	FALSE
MYST1	-1.44749	-1.34397	-1.10467	TRUE
MYST3	0.319337	0.408855	0.438507	FALSE
NFE2L2	0.615986	0.517333	0.253469	FALSE
OR10A5	0.540865	0.4976	0.251058	FALSE
OR11A1	0.650288	0.531628	0.452212	FALSE
OR1A1	0.490708	0.509499	0.399115	FALSE
OR1L4	0.381683	0.390775	0.279604	FALSE
OR2M3	0.263194	0.41547	0.245556	FALSE
OR4S1	-0.131827	0.309936	0.0688462	FALSE
OR4X2	0.430917	0.437384	0.039633	FALSE
OR6K6	0.501389	0.499198	0.182963	FALSE
OR6M1	0.679804	0.605259	0.475294	FALSE
PARG	-0.00674797	-0.300909	-0.741057	TRUE
PAX8	0.542703	0.486854	0.0449035	FALSE
PBEF1	-1.35028	-0.575956	0.398624	TRUE
PCNA	-1.89933	-2.04345	-2.62347	TRUE
PHB	-2.10268	-2.09065	-2.17866	TRUE
PHF5A	-1.94917	-1.79776	-2.32417	TRUE
PHIP	0.136889	0.600681	0.36946	FALSE
PIK3CA	-0.833227	-0.515211	0.258227	TRUE
PIK3CB	0.576872	0.573608	0.100576	FALSE
PLK1	-1.85407	-1.78541	-2.16978	TRUE
POLR2A	-1.63365	-1.16693	-1.27969	TRUE
PPP6C	-1.01161	-0.159043	-0.403333	TRUE
PRKDC	-0.164822	0.153399	0.172254	FALSE
PRKRA	0.153974	-0.0245694	0.0291026	FALSE
PRMT1	-1.51135	-1.35706	-1.41736	TRUE
PRMT5	-1.60077	-1.39589	-1.43978	TRUE
PRPF19	-1.78836	-1.65188	-2.05717	TRUE
PRPF6	-1.41952	-1.27793	-1.25844	TRUE
PRSS15	-1.15781	-1.63467	-1.71652	TRUE
PSMA3	-1.74083	-1.34403	-1.83708	TRUE
PTPN11	0.00752941	-0.410156	0.0692353	TRUE
RAC1	-0.429014	-0.745408	-1.29366	TRUE
RAD50	-1.14716	-0.361757	0.139349	TRUE
RAF1	0.596569	0.164722	-0.117892	FALSE
RAPGEF1	0.10663	-0.210978	-0.162696	FALSE
RBBP4	-1.62452	-1.52883	-1.04444	TRUE
RIOK1	-0.868319	-0.776315	-0.525882	TRUE
RPL22L1	-0.919355	-0.0861064	0.279032	TRUE
RPTOR	-1.08192	-0.968359	-0.700051	TRUE
RUVBL1	-1.76715	-1.94307	-1.91868	TRUE
RUVBL2	-1.75043	-1.6642	-1.85526	TRUE
SAE1	-1.14488	-1.03346	-0.693101	TRUE
SATB2	0.602264	-0.45443	0.279155	TRUE
SCAP	-0.351916	-1.34741	-1.48882	TRUE
SDHA	-1.8515	-0.344426	-0.237979	TRUE
SF3B1	-1.24632	-1.41112	-1.71679	TRUE
SFPQ	-0.635512	-0.578595	-0.822509	TRUE
SFRS2	-1.0127	-0.742428	-0.99018	TRUE
SHOC2	0.639858	0.343656	-0.432482	TRUE
SKP2	0.137862	0.220009	0.0593103	FALSE
SMARCA2	0.672409	0.611787	-0.46354	TRUE
SMARCA4	0.236286	-0.0566564	0.258247	FALSE
SMARCB1	-0.510355	-0.714009	-0.324497	TRUE
SMC2L1	-0.810284	-1.10786	-0.994408	TRUE
SSRP1	-0.751395	-0.736354	-1.00543	TRUE
SUPT16H	-1.16537	-1.19529	-1.44087	TRUE
TAF5L	0.26608	-0.304762	0.25392	FALSE
TBL1XR1	-0.421094	0.273262	0.124063	TRUE
TCF2	0.547677	0.318946	0.352717	FALSE
TCF7L2	0.663639	0.00765289	0.410884	FALSE
TERF2	-0.977409	-1.04189	-0.758031	TRUE
TOP2A	-1.4686	-1.10252	-1.34896	TRUE
TP53	0.551227	0.500921	0.557853	FALSE
TPX2	-0.7425	-0.548563	-1.41382	TRUE
TSC1	0.393543	0.561268	0.511131	FALSE
TTK	-0.940127	-0.67522	-0.301582	TRUE
UBA2	-1.42728	-1.38374	-0.936879	TRUE
VARS	-1.497	-1.34682	-1.4293	TRUE
VPRBP	-1.08578	-1.10851	-1.42695	TRUE
VPS28	-1.02537	-1.04816	-1.02789	TRUE
VRK1	0.49	-0.0830456	-0.402947	TRUE
VRK2	0.691101	0.517354	0.378257	FALSE
WDR1	-1.35394	0.396224	-0.67622	TRUE
WDR43	-1.3184	-1.51674	-1.6121	TRUE
WDR73	0.558081	-1.03447	0.347442	TRUE
WDR77	-1.22322	-1.29005	-1.2428	TRUE
WEE1	-0.929212	-0.445616	-1.16594	TRUE
WRN	-1.14621	0.488286	0.468307	TRUE
WWTR1	0.393115	0.524789	-0.0953005	FALSE
YAP1	-0.0141579	-0.598518	0.332737	TRUE
