# Supplementary material for: De novo identification of essential protein domains from CRISPR-Cas9 tiling-sgRNA knockout screens
Source: Nat Commun. 2019 Oct 4;10:4541. doi: 10.1038/s41467-019-12489-8 (PMC6778102; doi:10.1038/s41467-019-12489-8)
Supplement: Supplementary file 4 — Dataset 3 [file 41467_2019_12489_MOESM4_ESM.xlsx]

## Sheet: Sheet1
Annotations of 175 CKHS regions in 83 proteins called by ProTiler
Gene	AA.start	AA.end	AA.length	num.sgrna	mean.zscore	pfam.domain	domain.type
ACTL6A	1	36	35	12	-1.99662	Actin	Protein interaction
ACTL6A	145	430	285	41	-1.82883	Actin	Protein interaction
ADAR	726	807	81	27	-0.889406	dsrm	RNA binding
ADAR	834	1227	393	106	-1.15987	A_deamin	Catalytic
ANAPC1	471	521	50	17	-2.56424	NA	NA
ANAPC1	940	1390	450	106	-2.23631	NA	NA
ANAPC1	1519	1716	197	50	-2.05058	NA	NA
ATR	648	679	31	9	-2.22977	NA	NA
ATR	1624	2557	933	155	-1.69253	FAT&Kinase	Catalytic
ATR	2596	2639	43	5	-2.12426	FATC	Protein interaction
AURKA	111	403	292	56	-2.2313	Pkinase	Catalytic
AURKB	81	294	213	64	-2.53677	Pkinase	Catalytic
AURKB	302	336	34	25	-2.16355	Pkinase	Catalytic
BRAF	167	282	115	22	-0.870189	RBD	Protein interaction
BRAF	451	767	315	60	-1.00724	Pkinase	Catalytic
BRD4	60	171	111	21	-2.28492	Bromodomain	Protein interaction
BUB3	1	124	123	35	-2.49287	WD40	Protein interaction
CCND1	59	163	104	37	-1.69967	Cyclin	Protein interaction
CDC37	1	64	63	22	-1.78384	CDC_N	Protein interaction
CDC37	102	261	159	46	-1.82944	CDC_M	Protein interaction
CDK4	1	252	251	77	-0.337516	Pkinase	Catalytic
CDK7	1	27	26	12	-2.30065	Pkinase	Catalytic
CDK7	115	292	177	38	-1.86817	Pkinase	Catalytic
CDK9	25	173	147	39	-2.19613	Pkinase	Catalytic
CDK9	189	202	13	9	-2.27628	Pkinase	Catalytic
CDK9	227	252	25	14	-2.14521	Pkinase	Catalytic
CENPA	86	130	44	15	-2.23079	Histone	Protein interaction
CHD4	463	509	46	21	-1.50343	PHD	Protein interaction
CHD4	543	570	27	6	-2.11635	NA	NA
CHD4	610	669	59	19	-1.61784	Chromo	Protein interaction
CHD4	728	817	89	30	-2.13348	SNF2_N	Protein interaction
CHD4	843	922	79	16	-1.93291	SNF2_N	Protein interaction
CHD4	1043	1198	155	37	-1.9779	Helicase_C	Catalytic
CHD4	1724	1822	98	24	-1.65637	CHDCT2	Protein interaction
CLTC	1453	1624	171	20	-2.43881	Clathrin	Protein interaction
CMYC	373	454	81	12	-2.49865	HLH	DNA binding
COPA	1	162	161	31	-2.11542	WD40	Protein interaction
COPA	707	774	67	12	-2.31855	COAT	Protein interaction
COPA	933	1199	266	78	-2.332	COPI_C	Protein interaction
CREBBP	367	440	73	10	-1.22	zf_TAZ	Protein interaction
CREBBP	1097	1238	141	28	-1.92272	Bromodomain	Protein interaction
CREBBP	1280	1550	269	58	-1.79423	HAT	Catalytic
CREBBP	1618	1847	229	75	-1.42394	ZZ&TAZ	Protein interaction
CRKL	1	178	177	57	-0.78494	SH2&SH3	Protein interaction
CSK	83	451	368	131	-0.498723	SH2&Pkinase	Minxure
CSNK1A1	1	154	153	33	-0.790089	Pkinase	Catalytic
CSNK1A1	177	348	171	36	-0.66102	Pkinase	Catalytic
CTCF	285	521	235	43	-1.46886	zinc finger	DNA binding
DOT1L	1	326	364	97	-0.6583	KMT	Catalytic
CTNNB1	1	713	712	156	-1.05595	Arm	Protein interaction
DDX27	229	432	203	72	-2.2075	DEAD	Catalytic
DDX27	456	607	151	52	-2.16894	Helicase_C	Catalytic
EEF2	1	234	233	81	-2.25548	GTP_EFTU	Protein interaction
EEF2	253	611	358	127	-2.2779	GTP_EFTU2	RNA binding
EEF2	660	767	107	47	-2.37583	EFG_II	Catalytic
EEF2	785	850	65	29	-2.45815	EFG_IV	Catalytic
FLJ20323	523	844	321	52	-0.952752	zinc_ribbon	Other
FOSL1	106	169	63	19	-1.64868	bZIP	DNA binding
FRAP1	84	281	197	67	-1.56185	NA	NA
FRAP1	362	441	79	20	-1.87074	NA	NA
FRAP1	664	1210	546	138	-1.58139	DUF338	Other
FRAP1	1273	1438	165	41	-1.7716	NA	NA
FRAP1	1562	1661	99	26	-1.69576	FAT	Protein interaction
FRAP1	1880	1938	58	21	-1.84574	FAT	Protein interaction
FRAP1	2154	2420	266	74	-1.81848	Kinase	Catalytic
FRAP1	2501	2551	50	9	-1.82137	FATC	Protein interaction
FTSJ3	21	209	188	61	-2.30161	FtsJ	Catalytic
FTSJ3	250	312	62	21	-1.91852	DUF338	Other
GPX4	38	115	77	26	-1.66098	GSHPx	Catalytic
GPX4	139	188	49	22	-1.67396	GSHPx	Catalytic
HDAC3	19	42	23	14	-1.63071	Hist_deacetyl	Catalytic
HDAC3	92	314	222	58	-1.27371	Hist_deacetyl	Catalytic
HUWE1	1	143	142	19	-1.40253	DUF908	Other
HUWE1	1757	1836	79	24	-1.51663	NA	NA
HUWE1	2146	2181	35	11	-1.68455	NA	NA
HUWE1	3412	3450	38	18	-1.44439	NA	NA
HUWE1	3602	3629	27	13	-1.82538	NA	NA
HUWE1	4043	4376	333	84	-1.64833	HECT	Catalytic
INTS4	153	340	187	29	-1.86118	Cohesin_HEAT	Protein interaction
INTS4	361	587	226	51	-2.01819	NA	NA
MCL1	156	344	188	47	-0.98195	BCL2	Protein interaction
MDM2	27	115	88	12	-2.1975	SWIB	Protein interaction
MDM2	441	499	58	12	-2.2125	zf-C3CH4	Protein interaction
MED12	229	623	394	108	-1.62552	Med12	Protein interaction
MED12	741	758	17	7	-2.08156	Med12	Protein interaction
MED12	808	977	169	42	-1.51728	NA	NA
MED12	1069	1739	669	205	-1.5374	NA	NA
MEN1	1	424	423	163	-0.862649	Menin	Catalytic
MRE11A	1	380	379	45	-1.48645	Phosphoesterase	Minxure
MRE11A	404	500	96	14	-1.16412	Mre11_DNA_binding	DNA binding
MTHFD1	1	267	266	60	-1.56862	THF_DHG	Catalytic
MTHFD1	331	904	573	155	-1.58782	FTHFS	Catalytic
MYST1	203	442	239	72	-2.10841	MOZ_SAS	Catalytic
PIK3CA	574	781	207	30	-1.27095	Pkinase	Catalytic
PLK1	39	327	288	101	-2.54381	Pkinase	Catalytic
PLK1	394	605	211	61	-2.46952	POLO	Protein interaction
POLR2A	1	2	5	1	-2.17436	RNA_polymerase	Catalytic
POLR2A	15	123	107	37	-2.46499	RNA_polymerase	DNA binding
POLR2A	182	1485	1303	378	-2.29168	RNA_polymerase	Minxure
PPP6C	63	322	259	39	-1.22727	Metallophos	Catalytic
PRMT1	48	373	321	97	-2.16965	MTS	Catalytic
PRMT5	305	484	179	57	-2.12692	PRMT5	Catalytic
PRMT5	500	638	138	38	-2.08658	PRMT5_C	Catalytic
PRPF19	1	132	131	38	-2.4655	U-box	Protein interaction
PRPF19	176	506	330	104	-2.35649	WD40	Protein interaction
PRPF6	1	36	35	16	-1.7928	PRP1_N	Catalytic
PRPF6	95	161	66	11	-1.88746	TRP_19	Protein interaction
PRPF6	533	934	400	146	-2.0954	TRP_8	Protein interaction
PRSS15	125	213	88	28	-2.08357	LON_substr_bdg	Protein interaction
PRSS15	297	960	663	250	-1.98989	AAA&Lon_C	Catalytic
RAC1	1	73	72	17	-1.2721	Ras	Catalytic
RAC1	96	210	114	28	-1.19161	Ras	Catalytic
RAD50	1	154	153	24	-1.56272	AAA_23	Catalytic
RAD50	1105	1308	203	30	-1.38017	Sbc_CDC	Catalytic
RIOK1	132	402	270	38	-1.62998	RIO kinase	Catalytic
RPL22L1	63	108	45	7	-1.30019	Ribosomal	RNA binding
RPTOR	16	68	52	10	-1.74504	Raptor_N	Catalytic
RPTOR	113	663	550	177	-1.56961	Raptor_N&HEAT	Catalytic
RPTOR	1015	1335	320	112	-1.61638	WD40	Protein interaction
SAE1	1	177	176	44	-1.69783	ThiF	Catalytic
SCAP	1	61	60	20	-2.41226	NA	NA
SCAP	161	194	33	13	-2.40398	NA	NA
SCAP	233	465	232	80	-2.30686	Sterol-sensing	Protein interaction
SCAP	501	537	36	13	-2.21191	NA	NA
SCAP	617	657	40	16	-2.40401	NA	NA
SCAP	774	811	37	11	-2.45922	NA	NA
SCAP	972	1039	67	28	-2.38729	NA	NA
SCAP	1071	1281	210	76	-2.30117	WD40	Protein interaction
SF3B1	512	1296	784	132	-2.24136	NA	NA
SFPQ	284	556	271	44	-2.09723	RRM1&RRM2	RNA binding
SFRS2	1	110	108	43	-1.92302	RRM1	RNA binding
SHOC2	93	582	489	80	-0.551875	LRR_8	Protein interaction
SMARCA2	725	905	180	49	-1.54405	SNF2_N	Protein interaction
SMARCA2	922	1199	277	54	-1.32688	Helicase_C	Catalytic
SMARCB1	24	53	29	8	-1.36242	NA	NA
SMARCB1	265	331	66	25	-1.10484	SNF5	Protein interaction
SMC2L1	1	232	231	39	-2.16743	AAA_23	Catalytic
SMC2L1	561	666	105	19	-1.66791	SMC_hinge	DNA binding
SMC2L1	971	1170	199	27	-1.84873	SMC_N	Catalytic
SSRP1	1	166	165	41	-1.74158	Ssrecog	DNA binding
SSRP1	188	374	184	59	-1.64239	Rtt106	Protein interaction
SUPT16H	1	569	568	84	-1.79048	Peptidase	Catalytic
SUPT16H	678	926	248	57	-2.05054	Rtt106	Protein interaction
TERF2	87	281	194	49	-1.91701	TRF	Protein interaction
TERF2	483	544	61	15	-1.8347	DNA_binding	DNA binding
TOP2A	1	254	253	32	-2.20359	HATPase_c	Catalytic
TOP2A	296	1054	758	116	-2.13973	DNA_gyraseB	Catalytic
TPX2	564	747	183	47	-1.4931	TPX2	Protein interaction
TTK	55	184	129	12	-1.4707	NA	NA
TTK	531	697	166	19	-1.74323	Pkinase	Catalytic
TTK	712	793	81	12	-1.84787	Pkinase	Catalytic
UBA2	40	196	156	31	-2.08139	ThiF	Catalytic
VARS	1	26	25	15	-2.25417	NA	NA
VARS	87	108	21	8	-2.15633	NA	NA
VARS	140	203	63	31	-2.11092	GST_C	Protein interaction
VARS	275	475	200	73	-2.35917	tRNA-synt	Catalytic
VARS	604	959	355	155	-2.13203	tRNA-synt	Catalytic
VARS	981	1155	174	75	-2.05525	Anticodon	RNA binding
VPS28	15	78	63	24	-2.04215	VPS28_C	Protein interaction
VPS28	135	185	50	21	-2.14098	VPS28_N	Protein interaction
VPS28	225	234	9	5	-2.56031	VPS28_N	Protein interaction
VRK1	1	334	333	58	-0.925	Pkinase	Catalytic
WDR1	1	121	120	40	-1.702	WD40	Protein interaction
WDR43	1	384	383	78	-2.14589	WD40	Protein interaction
WDR43	427	577	150	32	-1.92677	Utp1	Protein interaction
WDR73	1	214	213	61	-1.81632	NA	NA
WDR73	252	269	17	7	-2.47716	NA	NA
WDR77	31	52	21	9	-2.11066	NA	NA
WDR77	77	271	194	48	-2.05099	WD40	Protein interaction
WEE1	305	431	126	15	-2.27169	Pkinase	Catalytic
WEE1	502	538	36	12	-2.32062	Pkinase	Catalytic
WRN	1	310	309	47	-1.76147	DNA_pol	Catalytic
WRN	532	916	384	69	-2.071	Helicase_C	Catalytic
WRN	965	1029	64	14	-2.05294	RQC	DNA binding
YAP1	85	99	14	5	-2.60865	NA	NA
