# Supplementary material for: De novo identification of essential protein domains from CRISPR-Cas9 tiling-sgRNA knockout screens
Source: Nat Commun. 2019 Oct 4;10:4541. doi: 10.1038/s41467-019-12489-8 (PMC6778102; doi:10.1038/s41467-019-12489-8)
Supplement: Supplementary file 5 — Dataset 4 [file 41467_2019_12489_MOESM5_ESM.xlsx]

## Sheet: Sheet1
Annotations of Pfam domains and their CKHS states for 51 multi-domain proteins in the Munoz dataset
Gene	Domain.name	Domain.start	Domain.end	Domain.type	is.CKHS
ADAR	A_deamin	885	1215	Catalytic	TRUE
ADAR	dsrm	728	792	Protein interaction	TRUE
ADAR	dsrm154570961	503	567	Protein interaction	FALSE
ADAR	z-alpha	294	358	DNA binding	FALSE
ADAR	z-alpha154574517	134	200	DNA binding	FALSE
ADAR	dsrm154569637	614	680	Protein interaction	FALSE
ATR	FATC	2614	2646	Protein interaction	TRUE
ATR	UME	1123	1224	Catalytic	FALSE
ATR	PI3_PI4_kinase	2326	2568	Catalytic	TRUE
ATR	FAT	1774	2094	Protein interaction	TRUE
BRAF	C1_1	234	280	Protein interaction	TRUE
BRAF	Pkinase_Tyr	457	712	Catalytic	TRUE
BRAF	RBD	156	225	Protein interaction	TRUE
BRD4	BRD4_CDT	1319	1363	Protein interaction	FALSE
BRD4	Bromodomain15378335	70	150	Protein interaction	TRUE
BRD4	Bromodomain	356	444	Protein interaction	FALSE
BRD4	BET	608	672	Catalytic	FALSE
BUB3	WD40	16	44	Protein interaction	TRUE
BUB3	WD40124921838	221	261	Protein interaction	FALSE
BUB3	WD40124917258	92	123	Protein interaction	TRUE
CCND1	Cyclin_C	155	274	Protein interaction	FALSE
CCND1	Cyclin_N	28	152	Protein interaction	TRUE
CDC37	CDC37_M	161	274	Protein interaction	TRUE
CDC37	CDC37_N	1	160	Protein interaction	TRUE
CDC37	CDC37_C	290	355	Protein interaction	FALSE
CHD4	CHDNT	164	217	Protein interaction	FALSE
CHD4	Chromo	623	673	Protein interaction	TRUE
CHD4	Helicase_C	1051	1165	Catalytic	TRUE
CHD4	SNF2_N	699	1025	Protein interaction	TRUE
CHD4	PHD	371	417	Protein interaction	FALSE
CHD4	DUF2	1292	1353	Unknown funciton	FALSE
CHD4	DUF1	1382	1521	Unknown funciton	FALSE
CHD4	CHDCT2	1725	1895	Protein interaction	TRUE
CLTC	Clathrin_propel	18	56	Protein interaction	FALSE
CLTC	Clathrin_propel57733304	295	330	Protein interaction	FALSE
CLTC	Clathrin_H_link	355	421	Protein interaction	FALSE
CLTC	Clathrin_propel57728647	255	288	Protein interaction	FALSE
CLTC	Clathrin57752166	841	967	Protein interaction	FALSE
CLTC	Clathrin57761063	1423	1565	Protein interaction	TRUE
CLTC	Clathrin57760327	1275	1417	Protein interaction	FALSE
CLTC	Clathrin57744271	687	826	Protein interaction	FALSE
CLTC	Clathrin	541	678	Protein interaction	FALSE
CLTC	Clathrin57758287	978	1119	Protein interaction	FALSE
CLTC	Clathrin-link	330	354	Protein interaction	FALSE
CLTC	Clathrin_propel57724949	146	187	Protein interaction	FALSE
CLTC	Clathrin57759142	1128	1267	Protein interaction	FALSE
CLTC	Clathrin_propel57725672	197	234	Protein interaction	FALSE
CMYC	HLH	368	421	DNA binding	TRUE
CMYC	Myc-LZ	421	452	Protein interaction	TRUE
CMYC	Myc_N	15	359	Protein interaction	FALSE
COPA	Coatomer_WDAD	341	774	Protein interaction	TRUE
COPA	COPI_C	823	1233	Protein interaction	TRUE
COPA	WD40_2	83	121	Protein interaction	TRUE
COPA	WD40_3	125	163	Protein interaction	TRUE
COPA	WD40_1	43	79	Protein interaction	TRUE
COPA	ANAPC4_WD40	212	292	Protein interaction	FALSE
CREBBP	KIX	586	666	Protein interaction	FALSE
CREBBP	Creb_binding	2018	2112	Protein interaction	FALSE
CREBBP	DUF902	1190	1230	Unknown funciton	TRUE
CREBBP	Bromodomain	1101	1176	Protein interaction	TRUE
CREBBP	HAT_KAT11	1340	1639	Catalytic	TRUE
CREBBP	zf-TAZ3842021	353	429	Protein interaction	TRUE
CREBBP	ZZ	1700	1741	Protein interaction	TRUE
CREBBP	zf-TAZ	1770	1842	Protein interaction	TRUE
CRKL	SH3_221288472	239	293	Protein interaction	FALSE
CRKL	SH3_1	129	175	Protein interaction	TRUE
CRKL	SH2	14	89	Protein interaction	TRUE
CSK	SH3_1	14	62	Protein interaction	FALSE
CSK	SH2	81	156	Protein interaction	TRUE
CSK	Pkinase	195	436	Catalytic	TRUE
CTCF	zf-C2H2	266	288	DNA binding	FALSE
CTCF	zf-C2H2	292	315	DNA binding	TRUE
CTCF	zf-C2H2	322	345	DNA binding	TRUE
CTCF	zf-C2H2	349	375	DNA binding	TRUE
CTCF	zf-C2H2	379	401	DNA binding	TRUE
CTCF	zf-C2H2	407	430	DNA binding	TRUE
CTCF	zf-C2H2	437	460	DNA binding	TRUE
CTCF	zf-C2H2	467	489	DNA binding	TRUE
CTCF	zf-C2H2	495	517	DNA binding	TRUE
CTCF	zf-C2H2	523	546	DNA binding	FALSE
CTCF	zf-C2H2	555	575	DNA binding	FALSE
CTNNB1	Arm41277280	583	622	Protein interaction	TRUE
CTNNB1	Arm	228	262	Protein interaction	TRUE
CTNNB1	Arm41275127	431	473	Protein interaction	TRUE
CTNNB1	Arm41268812	350	388	Protein interaction	TRUE
DDX27	Helicase_C	451	556	Catalytic	TRUE
DDX27	DEAD	241	411	Catalytic	TRUE
EEF2	EFG_IV	620	737	Catalytic	TRUE
EEF2	GTP_EFTU	17	360	other	TRUE
EEF2	EFG_II	502	565	Catalytic	TRUE
EEF2	GTP_EFTU_D2	409	485	RNA binding	TRUE
EEF2	EFG_C	738	825	Protein interaction	TRUE
FERMT2	PH	384	475	Protein interaction	FALSE
FERMT2	FERM_M	279	580	Protein interaction	FALSE
FRAP1	FATC	2517	2548	Protein interaction	TRUE
FRAP1	PI3_PI4_kinase	2182	2430	Catalytic	TRUE
FRAP1	FRB_dom	2015	2114	other	FALSE
FRAP1	DUF3385	853	1024	Unknown funciton	TRUE
FRAP1	FAT	1512	1909	Protein interaction	TRUE
FTSJ3	DUF3381	230	400	Unknown funciton	TRUE
FTSJ3	FtsJ	22	199	Catalytic	TRUE
FTSJ3	Spb1_C	623	839	Protein interaction	FALSE
HUWE1	DUF908	89	367	Unknown funciton	TRUE
HUWE1	HECT	4067	4372	Catalytic	TRUE
HUWE1	WWE	1616	1678	Protein interaction	FALSE
HUWE1	DUF4414	2954	3080	Unknown funciton	FALSE
HUWE1	DUF913	429	814	Unknown funciton	FALSE
HUWE1	UBA	1317	1352	Protein interaction	FALSE
MDM2	zf-RanBP	56	334	Protein interaction	TRUE
MDM2	zf-C3HC4_3	442	491	Protein interaction	TRUE
MDM2	SWIB	32	101	Protein interaction	TRUE
MED12	Med12	107	161	Protein interaction	FALSE
MED12	Med12-PQL	1818	2022	Protein interaction	FALSE
MED12	Med12-LCEWAV	285	757	Protein interaction	TRUE
MEN1	Menin	547	608	Protein interaction	FALSE
MEN1	Menin64572144	4	498	Protein interaction	TRUE
MRE11A	Mre11_DNA_bind	293	460	DNA binding	TRUE
MRE11A	Metallophos	12	248	Protein interaction	TRUE
MTHFD1	THF_DHG_CYH	6	125	Catalytic	TRUE
MTHFD1	THF_DHG_CYH_C	128	294	Catalytic	TRUE
MYST1	Tudor-knot	55	109	Protein interaction	FALSE
MYST1	MOZ_SAS	234	411	Catalytic	TRUE
PIK3CA	PI3K_rbd	172	291	RNA binding	FALSE
PIK3CA	PI3_PI4_kinase	797	1014	Catalytic	FALSE
PIK3CA	PI3K_C2	351	483	Protein interaction	FALSE
PIK3CA	PI3K_p85B	32	108	Protein interaction	FALSE
PIK3CA	PI3Ka	520	703	Protein interaction	TRUE
PLK1	POLO_box	415	478	Protein interaction	TRUE
PLK1	POLO_box23700934	514	581	Protein interaction	TRUE
PLK1	Kinase-like	0	292	Catalytic	TRUE
POLR2A	RNA_pol_Rpb1_R7416764	1725	1753	Protein interaction	FALSE
POLR2A	RNA_pol_Rpb1_R7417058	1823	1837	Protein interaction	FALSE
POLR2A	RNA_pol_Rpb1_R	1552	1566	Protein interaction	FALSE
POLR2A	RNA_pol_Rpb1_R7417226	1879	1907	Protein interaction	FALSE
POLR2A	RNA_pol_Rpb1_R7417403	1938	1958	Protein interaction	FALSE
POLR2A	RNA_pol_Rpb1_R7416512	1641	1669	Protein interaction	FALSE
POLR2A	RNA_pol_Rpb1_R7416827	1746	1767	Protein interaction	FALSE
POLR2A	RNA_pol_Rpb1_R7417145	1852	1879	Protein interaction	FALSE
POLR2A	RNA_pol_Rpb1_R7416953	1788	1816	Protein interaction	FALSE
POLR2A	RNA_pol_Rpb1_R7416890	1767	1795	Protein interaction	FALSE
POLR2A	RNA_pol_Rpb1_R7417103	1838	1851	Protein interaction	FALSE
POLR2A	RNA_pol_Rpb1_R7416596	1669	1697	Protein interaction	FALSE
POLR2A	RNA_pol_Rpb1_R7416680	1697	1725	Protein interaction	FALSE
POLR2A	RNA_pol_Rpb1_R7417310	1907	1934	Protein interaction	FALSE
POLR2A	RNA_pol_Rpb1_2	355	521	Catalytic	TRUE
POLR2A	RNA_pol_Rpb1_3	524	690	RNA binding	TRUE
POLR2A	RNA_pol_Rpb1_1	16	354	DNA binding	TRUE
POLR2A	RNA_pol_Rpb1_6	894	1077	Catalytic	TRUE
POLR2A	RNA_pol_Rpb1_7	1162	1298	Protein interaction	TRUE
POLR2A	RNA_pol_Rpb1_4	717	823	Protein interaction	TRUE
POLR2A	RNA_pol_Rpb1_5	829	1424	DNA binding	TRUE
POLR2A	RNA_pol_Rpb1_R7416428	1613	1641	Protein interaction	FALSE
PRMT5	PRMT5	281	449	Catalytic	TRUE
PRMT5	PRMT5_C	451	621	Catalytic	TRUE
PRPF19	WD4060666728	253	292	Protein interaction	TRUE
PRPF19	U-box	3	53	other	TRUE
PRPF19	Prp19	66	132	Protein interaction	TRUE
PRPF19	WD4060666018	351	377	Protein interaction	TRUE
PRPF19	WD40	466	501	Protein interaction	TRUE
PRPF19	WD4060665623	383	420	Protein interaction	TRUE
PRPF19	WD4060666620	296	0	Protein interaction	FALSE
PRPF6	TPR_8	709	737	Protein interaction	TRUE
PRPF6	PRP1_N	13	169	RNA binding	TRUE
PRPF6	TPR_19	620	678	Protein interaction	TRUE
PRSS15	ChlI	777	852	Catalytic	TRUE
PRSS15	Lon_C	672	883	Catalytic	TRUE
PRSS15	LON_substr_bdg	58	304	Protein interaction	TRUE
PRSS15	AAA	454	592	Catalytic	TRUE
PRSS15	RuvB_N	424	479	Protein interaction	TRUE
RAD50	Rad50_zn_hook	659	712	other	FALSE
RAD50	AAA_23	6	232	Catalytic	TRUE
RAD50	SbcCD_C	1175	1250	Catalytic	TRUE
RPTOR	WD40	1157	1194	Protein interaction	TRUE
RPTOR	HEAT	603	627	Protein interaction	TRUE
RPTOR	Raptor_N	0	206	Catalytic	TRUE
SCAP	WD40	1111	1148	Protein interaction	TRUE
SCAP	Patched	288	454	Protein interaction	TRUE
SFPQ	RRM_1	373	433	RNA binding	TRUE
SFPQ	NOPS	443	495	other	TRUE
SFPQ	RRM_135656524	298	363	RNA binding	TRUE
SMARCA2	SNF2_N	733	1021	Protein interaction	TRUE
SMARCA2	HSA	436	507	Protein interaction	FALSE
SMARCA2	Helicase_C	1049	1164	Catalytic	TRUE
SMARCA2	SnAC	1244	1326	Protein interaction	FALSE
SMARCA2	Bromodomain	1398	1491	Protein interaction	FALSE
SMARCA2	QLQ	171	206	Protein interaction	FALSE
SMARCA2	BRK	588	631	other	FALSE
SMARCA2	ResIII	722	923	Protein interaction	TRUE
SMARCB1	SNF5	169	238	Protein interaction	FALSE
SMARCB1	SNF524159090	244	364	Protein interaction	TRUE
SMC2L1	AAA_23	5	288	Catalytic	TRUE
SMC2L1	SMC_hinge	520	639	DNA binding	TRUE
SMC2L1	SMC_N	2	669	Catalytic	TRUE
SMC2L1	SMC_N106889053	860	1162	Catalytic	TRUE
SSRP1	HMG_box	545	614	DNA binding	FALSE
SSRP1	Rtt106	339	427	Protein interaction	TRUE
SSRP1	SSrecog	105	169	Protein interaction	TRUE
SSRP1	POB3_N	5	97	other	TRUE
SUPT16H	Peptidase_M24	181	411	Catalytic	TRUE
SUPT16H	SPT16	529	689	Protein interaction	TRUE
SUPT16H	FACT-Spt16_Nlob	5	166	Protein interaction	TRUE
SUPT16H	Rtt106	813	895	Protein interaction	TRUE
TERF2	TERF2_RBM	360	400	RNA binding	FALSE
TERF2	DNA_binding	489	537	DNA binding	TRUE
TERF2	TRF	95	332	DNA binding	TRUE
TOP2A	TOPRIM_C	572	711	Protein interaction	TRUE
TOP2A	DNA_gyraseB	265	426	Catalytic	TRUE
TOP2A	HATPase_c	78	224	Catalytic	TRUE
TOP2A	DNA_topoisoIV	712	1171	Catalytic	TRUE
TOP2A	DTHCT	1433	1522	other	FALSE
TOP2A	Toprim	455	558	Catalytic	TRUE
TPX2	TPX2	659	717	Protein interaction	TRUE
TPX2	TPX2_importin	364	488	Protein interaction	FALSE
UBA2	UBA2_C	549	635	Protein interaction	FALSE
UBA2	UAE_UbL	453	538	Protein interaction	FALSE
UBA2	ThiF	10	443	Catalytic	TRUE
VARS	GST_C	123	198	Protein interaction	TRUE
VARS	Anticodon_1	983	1132	RNA binding	TRUE
VARS	tRNA-synt_1	307	938	Catalytic	TRUE
WDR1	WD40	40	216	Protein interaction	TRUE
WDR1	WD4010084791	309	348	Protein interaction	FALSE
WDR1	WD4010078964	524	557	Protein interaction	FALSE
WDR1	WD4010089495	229	261	Protein interaction	FALSE
WDR43	WD40	122	154	Protein interaction	TRUE
WDR43	WD4029135459	163	193	Protein interaction	TRUE
WDR43	Utp12	472	576	Protein interaction	TRUE
WRN	DNA_pol_A_exo1	59	229	Catalytic	TRUE
WRN	Helicase_C	762	858	Catalytic	TRUE
WRN	HRDC	1155	1213	DNA binding	FALSE
WRN	DEAD	549	710	Catalytic	TRUE
WRN	RecQ_Zn_bind	870	940	other	TRUE
WRN	RQC	954	1053	DNA binding	TRUE
WRN	HTH_40	1258	1351	DNA binding	FALSE
YAP1	WW	172	202	Protein interaction	FALSE
YAP1	WW102056753	231	261	Protein interaction	FALSE
