# Supplementary material for: De novo identification of essential protein domains from CRISPR-Cas9 tiling-sgRNA knockout screens
Source: Nat Commun. 2019 Oct 4;10:4541. doi: 10.1038/s41467-019-12489-8 (PMC6778102; doi:10.1038/s41467-019-12489-8)
Supplement: Supplementary file 6 — Dataset 5 [file 41467_2019_12489_MOESM6_ESM.xlsx]

## Sheet: Sheet1
Proteome-wide prediction of CKHS regions
Gene	CKHS Regions ([AA_start,AA_end])
A1BG	[[216, 323]]
A1CF	[[65, 132], [240, 311], [447, 525], [572, 597]]
A2M	[[129, 223], [464, 613], [743, 836], [971, 999], [1018, 1120], [1240, 1277], [1387, 1475]]
A2ML1	[[122, 206], [463, 607], [741, 889], [967, 997], [1017, 1264], [1373, 1461]]
A4GALT	[[94, 214], [222, 348]]
A4GNT	[[64, 179], [196, 320]]
AAAS	[[192, 415]]
AACS	[[46, 105], [109, 547]]
AADAC	[[89, 268], [315, 377]]
AADACL2	[[122, 260], [290, 374]]
AADACL3	[[253, 352]]
AADACL4	[[114, 267], [311, 379]]
AADAT	[[58, 312], [391, 425]]
AAED1	[[73, 227]]
AAGAB	[[135, 214]]
AAK1	[[47, 310], [499, 552], [776, 803], [920, 944]]
AAMDC	[[5, 21], [103, 122]]
AAMP	[[124, 161], [380, 438]]
AANAT	[[92, 223]]
AAR2	[[18, 329]]
AARD	[[64, 155]]
AARS	[[114, 330], [516, 529], [556, 600], [697, 757], [817, 961]]
AARS2	[[42, 627], [724, 781]]
AARSD1	[[89, 236]]
AASDH	[[9, 451], [560, 616], [880, 944], [971, 1007]]
AASDHPPT	[[96, 244]]
AASS	[[28, 157], [485, 920]]
AATF	[[219, 563]]
AATK	[[128, 396], [665, 686], [743, 900], [989, 1017]]
ABAT	[[66, 427]]
ABCA1	[[642, 801], [959, 1078], [1390, 1880], [1924, 2138], [2242, 2277]]
ABCA10	[[89, 331], [412, 451], [511, 578], [942, 1137], [1230, 1407]]
ABCA12	[[938, 1278], [1368, 1548], [1753, 2183], [2288, 2468], [2598, 2614]]
ABCA13	[[3273, 3327], [3486, 3780], [3868, 4048], [4402, 4680], [4755, 4904], [5063, 5079]]
ABCA2	[[709, 989], [1013, 1184], [1735, 2334]]
ABCA3	[[247, 372], [431, 471], [552, 697], [978, 1330], [1408, 1595], [1697, 1714]]
ABCA4	[[612, 860], [950, 1124], [1613, 1907], [1970, 2112]]
ABCA5	[[32, 311], [331, 418], [499, 554], [600, 647], [871, 1231], [1325, 1469]]
ABCA6	[[1, 418], [499, 646], [872, 1174], [1311, 1449]]
ABCA7	[[553, 754], [827, 1002], [1473, 1760], [1814, 1999]]
ABCA8	[[37, 115], [163, 420], [501, 636], [905, 1147], [1274, 1414]]
ABCA9	[[32, 421], [502, 677], [959, 1113], [1152, 1226], [1317, 1436]]
ABCB1	[[52, 114], [179, 347], [413, 563], [715, 990], [1057, 1233]]
ABCB10	[[174, 439], [511, 664]]
ABCB11	[[221, 319], [332, 375], [442, 591], [763, 1033], [1103, 1254]]
ABCB4	[[58, 349], [415, 565], [715, 931], [1056, 1097], [1105, 1239]]
ABCB5	[[319, 337], [407, 557], [696, 969], [1037, 1188]]
ABCB6	[[135, 182], [290, 546], [608, 759]]
ABCB7	[[110, 425], [490, 640]]
ABCB8	[[138, 409]]
ABCB9	[[190, 672]]
ABCC1	[[325, 613], [661, 718], [732, 784], [980, 1133], [1137, 1280], [1316, 1539]]
ABCC10	[[287, 551], [620, 756], [889, 1201], [1268, 1416]]
ABCC11	[[218, 429], [528, 680], [1162, 1265]]
ABCC12	[[127, 389], [497, 572], [588, 633], [800, 894], [971, 1016], [1141, 1217], [1245, 1291]]
ABCC2	[[365, 595], [656, 821], [1026, 1263], [1325, 1495]]
ABCC3	[[311, 582], [644, 781], [976, 1055], [1322, 1460]]
ABCC4	[[93, 328], [429, 564], [696, 938], [983, 995], [1090, 1180]]
ABCC5	[[178, 448], [862, 1147], [1215, 1386], [1426, 1445]]
ABCC6	[[311, 579], [646, 783], [952, 1107], [1175, 1221], [1289, 1436]]
ABCC8	[[305, 593], [699, 862], [1019, 1301], [1369, 1519]]
ABCC9	[[339, 588], [691, 845], [999, 1261], [1337, 1487]]
ABCD1	[[67, 352], [492, 614]]
ABCD2	[[80, 365], [496, 639]]
ABCD3	[[111, 126], [171, 391], [462, 605]]
ABCD4	[[53, 295], [406, 555]]
ABCE1	[[6, 37], [48, 71], [102, 247], [388, 449]]
ABCF1	[[322, 487], [521, 595], [645, 852]]
ABCF2	[[100, 258], [296, 308], [414, 546]]
ABCF3	[[202, 358], [397, 715]]
ABCG1	[[102, 249], [396, 605]]
ABCG2	[[71, 214], [376, 551], [556, 588]]
ABCG4	[[85, 231], [375, 585]]
ABCG5	[[68, 212], [369, 583]]
ABCG8	[[88, 242], [398, 610]]
ABHD1	[[121, 265], [283, 365]]
ABHD10	[[77, 182]]
ABHD11	[[59, 147], [266, 301]]
ABHD12	[[169, 339]]
ABHD12B	[[140, 339]]
ABHD13	[[115, 225]]
ABHD14A	[[96, 195]]
ABHD14B	[[35, 70], [92, 124]]
ABHD15	[[213, 368]]
ABHD16A	[[264, 470], [539, 563]]
ABHD16B	[[174, 299]]
ABHD17A	[[110, 152], [162, 266]]
ABHD17B	[[89, 251]]
ABHD17C	[[132, 293]]
ABHD2	[[126, 207], [226, 308]]
ABHD3	[[139, 185], [225, 380]]
ABHD4	[[67, 285]]
ABHD5	[[76, 260], [293, 340]]
ABHD6	[[1, 180]]
ABHD8	[[174, 408]]
ABI1	[[71, 170], [176, 187], [374, 396], [438, 488]]
ABI2	[[54, 161], [417, 476]]
ABI3	[[88, 159]]
ABI3BP	[[99, 222], [227, 388], [411, 534], [550, 564], [585, 604], [869, 923]]
ABL1	[[84, 137], [145, 222], [261, 513], [1032, 1152]]
ABL2	[[111, 164], [172, 249], [288, 540], [977, 1080]]
ABLIM1	[[82, 99], [235, 424], [460, 632], [636, 652], [676, 697]]
ABLIM2	[[23, 77], [213, 257], [279, 393], [479, 505], [524, 544], [585, 652]]
ABLIM3	[[13, 121], [174, 300], [619, 689]]
ABR	[[99, 284], [335, 551], [659, 674], [680, 814], [845, 864]]
ABRA	[[269, 382]]
ABRACL	[[2, 21], [35, 78]]
ABT1	[[78, 161], [229, 273]]
ABTB1	[[6, 28], [41, 70], [104, 208], [255, 371]]
ABTB2	[[144, 287], [421, 635], [841, 952], [1011, 1031]]
ACAA1	[[64, 88], [109, 123], [155, 408]]
ACAA2	[[6, 110], [275, 392]]
ACACA	[[13, 304], [549, 656], [919, 942], [1397, 1615], [1693, 2216]]
ACACB	[[507, 617], [653, 760], [900, 1123], [1438, 1696], [1787, 2345]]
ACAD10	[[43, 231], [321, 537], [697, 821], [825, 927], [938, 957], [1075, 1087]]
ACAD11	[[46, 252], [446, 501], [505, 598], [672, 786]]
ACAD8	[[129, 253], [264, 401]]
ACAD9	[[67, 279], [291, 441]]
ACADL	[[132, 164], [168, 266], [278, 426]]
ACADM	[[59, 101], [301, 420]]
ACADS	[[35, 159], [211, 248], [259, 407]]
ACADSB	[[57, 68], [103, 166], [300, 428]]
ACADVL	[[120, 342], [353, 433]]
ACAN	[[34, 150], [479, 574], [581, 676], [2339, 2505]]
ACAP1	[[5, 240], [443, 487]]
ACAP2	[[5, 240], [269, 363], [442, 519]]
ACAP3	[[3, 238], [270, 290], [502, 525], [692, 749], [757, 841]]
ACAT1	[[46, 299]]
ACAT2	[[20, 32], [54, 268], [274, 397]]
ACBD3	[[86, 170], [398, 531]]
ACBD4	[[13, 93]]
ACBD5	[[44, 129], [490, 530]]
ACBD6	[[119, 262]]
ACBD7	[[4, 82]]
ACCS	[[97, 394]]
ACCSL	[[193, 531]]
ACD	[[97, 118], [123, 307], [513, 548]]
ACE	[[172, 315], [323, 449], [499, 531], [576, 612], [645, 1225]]
ACE2	[[127, 609], [619, 773]]
ACER1	[[4, 254]]
ACER2	[[12, 168]]
ACER3	[[9, 29], [36, 72], [91, 249]]
ACHE	[[39, 355], [445, 466], [518, 532]]
ACIN1	[[72, 106], [767, 810], [828, 865], [873, 884], [927, 946], [1034, 1076], [1138, 1254]]
ACLY	[[92, 109], [198, 362], [386, 422], [498, 605], [664, 709], [718, 790], [890, 1088]]
ACMSD	[[3, 20], [85, 331]]
ACN9	[[8, 92]]
ACO1	[[65, 543], [699, 838], [873, 897]]
ACO2	[[66, 467], [671, 714]]
ACOT11	[[1, 548]]
ACOT12	[[27, 99], [198, 274], [361, 517]]
ACOT13	[[52, 141]]
ACOT2	[[189, 203], [265, 484]]
ACOT4	[[17, 141], [202, 411]]
ACOT6	[[6, 145]]
ACOT7	[[66, 217], [233, 304]]
ACOT8	[[40, 215]]
ACOT9	[[57, 77], [294, 454]]
ACOX1	[[136, 245], [397, 419], [482, 599]]
ACOX2	[[32, 261], [561, 679]]
ACOX3	[[154, 215], [348, 468], [512, 611], [635, 689]]
ACOXL	[[89, 197], [228, 362], [407, 518]]
ACP1	[[9, 68], [73, 124]]
ACP2	[[33, 149], [183, 329]]
ACP5	[[26, 242]]
ACP6	[[49, 374]]
ACPL2	[[87, 424]]
ACPP	[[34, 331]]
ACPT	[[32, 90], [184, 308]]
ACR	[[42, 285]]
ACRBP	[[58, 149], [477, 505]]
ACRC	[[347, 475], [525, 642], [683, 697]]
ACRV1	[[1, 40], [115, 196]]
ACSBG1	[[110, 573]]
ACSBG2	[[56, 519]]
ACSF2	[[153, 517]]
ACSF3	[[212, 479], [488, 564]]
ACSL1	[[114, 156], [160, 307], [318, 510], [521, 556]]
ACSL3	[[128, 567]]
ACSL4	[[78, 155], [233, 539]]
ACSL5	[[156, 608], [723, 744]]
ACSL6	[[126, 319], [346, 578], [587, 627]]
ACSM1	[[71, 401], [436, 476], [485, 566]]
ACSM2A	[[74, 212], [243, 471], [479, 560]]
ACSM2B	[[74, 471], [479, 560]]
ACSM3	[[72, 445], [494, 519], [523, 575]]
ACSM4	[[68, 480], [488, 569]]
ACSM5	[[61, 209], [215, 309], [337, 395], [457, 480], [488, 528]]
ACSS1	[[58, 114], [302, 453], [510, 557], [566, 646]]
ACSS2	[[61, 107], [114, 202], [325, 592], [600, 612]]
ACSS3	[[105, 116], [122, 219], [301, 564], [573, 651]]
ACTA1	[[41, 92], [105, 117], [206, 372]]
ACTG2	[[95, 152], [242, 263], [281, 308], [335, 370]]
ACTL10	[[2, 239]]
ACTL6A	[[130, 170], [319, 431]]
ACTL6B	[[117, 149], [266, 428]]
ACTL7A	[[69, 435]]
ACTL7B	[[48, 415]]
ACTL8	[[123, 362]]
ACTL9	[[49, 239], [248, 415]]
ACTN1	[[35, 135], [144, 252], [277, 386], [450, 534], [635, 737]]
ACTN2	[[39, 61], [214, 235], [284, 393], [642, 744], [774, 894]]
ACTN4	[[51, 93], [169, 271], [295, 405], [659, 756], [785, 841], [845, 911]]
ACTR10	[[69, 149], [156, 241], [266, 356]]
ACTR1A	[[99, 377]]
ACTR1B	[[91, 214], [275, 377]]
ACTR2	[[170, 221], [227, 394]]
ACTR3	[[77, 138], [148, 229], [301, 382]]
ACTR3B	[[77, 317]]
ACTR5	[[33, 229], [428, 570]]
ACTR6	[[5, 149], [158, 234], [275, 296]]
ACTR8	[[54, 77], [160, 330], [509, 627]]
ACTRT1	[[8, 19], [75, 376]]
ACTRT2	[[69, 377]]
ACTRT3	[[73, 371]]
ACVR1	[[32, 102], [252, 439]]
ACVR1B	[[32, 98], [224, 271], [313, 535]]
ACVR1C	[[25, 95], [182, 481]]
ACVR2A	[[41, 114], [196, 475]]
ACVR2B	[[40, 113], [196, 474]]
ACVRL1	[[20, 53], [220, 489]]
ACY1	[[1, 186], [204, 280]]
ACY3	[[40, 225]]
ACYP1	[[15, 27], [34, 56]]
ACYP2	[[21, 97]]
ADA	[[116, 295]]
ADAD1	[[96, 162], [248, 558]]
ADAD2	[[117, 140], [213, 250], [342, 660]]
ADAL	[[22, 65], [87, 152], [163, 308]]
ADAM10	[[19, 69], [163, 180], [225, 457], [468, 548]]
ADAM11	[[109, 192], [241, 444], [459, 532], [537, 648], [684, 717]]
ADAM12	[[61, 161], [203, 420], [436, 509], [514, 635]]
ADAM15	[[1, 163], [200, 416], [433, 508], [512, 623]]
ADAM17	[[47, 169], [223, 476], [487, 561], [584, 646]]
ADAM18	[[28, 143], [186, 353], [416, 479], [483, 597]]
ADAM19	[[57, 164], [212, 412], [428, 624]]
ADAM2	[[30, 143], [193, 379], [396, 472], [478, 542]]
ADAM20	[[107, 210], [256, 446], [466, 539], [543, 655]]
ADAM21	[[46, 160], [209, 399], [415, 488], [492, 604]]
ADAM22	[[70, 191], [242, 444], [459, 532], [537, 650], [688, 719]]
ADAM23	[[134, 252], [302, 502], [517, 589], [594, 706]]
ADAM28	[[28, 145], [206, 219], [244, 403], [419, 493], [497, 581]]
ADAM29	[[44, 151], [198, 388], [406, 479], [483, 595]]
ADAM30	[[59, 161], [203, 394], [408, 481], [485, 593]]
ADAM32	[[56, 146], [189, 479], [483, 598], [636, 655]]
ADAM33	[[54, 166], [212, 413], [429, 503], [507, 615]]
ADAM7	[[37, 158], [215, 398], [414, 488], [492, 602]]
ADAM8	[[39, 157], [201, 404], [420, 494], [498, 564]]
ADAM9	[[43, 165], [213, 410], [426, 501], [505, 620]]
ADAMDEC1	[[71, 175], [219, 415]]
ADAMTS1	[[71, 166], [256, 468], [565, 615], [727, 845], [917, 968]]
ADAMTS10	[[39, 181], [239, 460], [554, 606], [712, 825], [1018, 1065], [1077, 1109]]
ADAMTS12	[[53, 196], [245, 458], [549, 599], [719, 818], [1377, 1400]]
ADAMTS13	[[118, 310], [389, 441], [1086, 1114], [1330, 1368]]
ADAMTS14	[[39, 208], [261, 370], [374, 466], [562, 613], [722, 838], [984, 1031]]
ADAMTS15	[[24, 145], [218, 427], [521, 571], [684, 803], [901, 951]]
ADAMTS16	[[61, 206], [292, 498], [593, 644], [752, 864], [1140, 1169], [1197, 1227]]
ADAMTS17	[[35, 181], [232, 452], [550, 601], [706, 789], [874, 927]]
ADAMTS18	[[63, 204], [295, 501], [596, 647], [754, 867], [1138, 1185], [1195, 1225]]
ADAMTS19	[[159, 274], [327, 560], [640, 689], [795, 906], [1101, 1151], [1171, 1209]]
ADAMTS2	[[58, 213], [268, 473], [569, 619], [727, 843], [988, 1035]]
ADAMTS20	[[40, 187], [259, 470], [563, 614], [725, 846], [1488, 1533], [1720, 1918]]
ADAMTS3	[[42, 202], [257, 463], [559, 609], [718, 833], [978, 1022]]
ADAMTS4	[[78, 171], [217, 428], [524, 575], [688, 804]]
ADAMTS5	[[63, 172], [266, 476], [572, 622], [734, 854], [882, 931]]
ADAMTS6	[[42, 192], [250, 471], [565, 617], [723, 836], [1091, 1123]]
ADAMTS7	[[43, 185], [241, 454], [544, 595], [702, 814], [1582, 1618]]
ADAMTS8	[[51, 149], [219, 429], [531, 581], [692, 811], [840, 888]]
ADAMTS9	[[48, 208], [293, 502], [596, 646], [757, 877], [1691, 1737], [1743, 1943]]
ADAMTSL1	[[37, 82], [188, 296], [331, 365], [428, 513], [1292, 1377], [1402, 1494], [1682, 1773]]
ADAMTSL2	[[50, 106], [216, 333], [864, 913], [921, 952]]
ADAMTSL3	[[79, 124], [492, 540], [902, 991], [1316, 1390], [1498, 1527], [1689, 1702]]
ADAMTSL4	[[48, 75], [362, 629], [843, 859], [982, 1031], [1038, 1067]]
ADAMTSL5	[[39, 87], [195, 304], [367, 465]]
ADAP1	[[81, 120], [131, 230], [255, 326]]
ADAP2	[[13, 76], [108, 125], [135, 233], [259, 346]]
ADAR	[[137, 150], [169, 181], [294, 358], [503, 576], [665, 794], [882, 1093], [1136, 1219]]
ADARB1	[[78, 140], [243, 294], [427, 468], [509, 648]]
ADARB2	[[133, 187], [284, 339], [408, 732]]
ADAT1	[[62, 111], [288, 497]]
ADAT2	[[32, 173]]
ADAT3	[[190, 367]]
ADC	[[46, 345], [349, 389]]
ADCK1	[[69, 251]]
ADCK2	[[292, 443], [511, 580]]
ADCK3	[[264, 435], [464, 650]]
ADCK4	[[197, 314], [532, 547]]
ADCK5	[[189, 304]]
ADCY1	[[40, 283], [294, 476], [863, 1060]]
ADCY10	[[85, 97], [146, 207], [289, 420], [939, 970], [1588, 1621]]
ADCY2	[[191, 261], [281, 381], [583, 603], [883, 1083]]
ADCY3	[[225, 297], [309, 472], [897, 1149]]
ADCY4	[[16, 246], [264, 310], [354, 426], [480, 587], [869, 1068]]
ADCY5	[[110, 272], [320, 414], [522, 574], [717, 911]]
ADCY6	[[146, 513], [654, 672], [950, 1174]]
ADCY7	[[21, 249], [270, 432], [486, 595], [875, 959]]
ADCY8	[[159, 395], [405, 589], [617, 704], [977, 1174]]
ADCY9	[[392, 570], [626, 642], [849, 956], [1005, 1243]]
ADCYAP1	[[83, 110], [131, 157]]
ADCYAP1R1	[[51, 89], [111, 137], [151, 353], [382, 428]]
ADD1	[[136, 329]]
ADD2	[[135, 328]]
ADD3	[[138, 321]]
ADH1A	[[34, 161], [171, 275]]
ADH1B	[[35, 161], [174, 278]]
ADH4	[[34, 165], [209, 239]]
ADH5	[[32, 155], [265, 313]]
ADH6	[[88, 117], [204, 333]]
ADH7	[[54, 180], [223, 348]]
ADHFE1	[[53, 381]]
ADI1	[[40, 93], [113, 156]]
ADIG	[[20, 42], [54, 79]]
ADIPOQ	[[48, 105], [113, 238]]
ADIPOR1	[[128, 353]]
ADIPOR2	[[139, 364]]
ADIRF	[[6, 58]]
ADK	[[34, 47], [66, 78], [131, 357]]
ADM	[[67, 83], [88, 186]]
ADM2	[[99, 148]]
ADM5	[[66, 154]]
ADNP	[[470, 559], [637, 677], [768, 810], [832, 875], [1070, 1102]]
ADNP2	[[1, 251], [305, 750]]
ADO	[[57, 268]]
ADORA1	[[18, 302]]
ADORA2A	[[16, 302]]
ADORA2B	[[46, 305]]
ADORA3	[[7, 63], [169, 249]]
ADPGK	[[154, 490]]
ADPRH	[[6, 207], [230, 323]]
ADPRHL1	[[72, 327]]
ADPRHL2	[[123, 338]]
ADPRM	[[18, 279]]
ADRA1A	[[38, 329], [378, 422]]
ADRA1B	[[57, 361]]
ADRA1D	[[108, 415]]
ADRA2A	[[58, 246], [413, 441]]
ADRA2B	[[21, 426]]
ADRA2C	[[62, 275]]
ADRB1	[[71, 389]]
ADRB2	[[41, 320]]
ADRB3	[[53, 346]]
ADRBK1	[[54, 175], [193, 406]]
ADRBK2	[[90, 175], [193, 435]]
ADRM1	[[29, 139], [268, 382]]
ADSL	[[97, 119], [135, 311], [381, 400]]
ADSS	[[31, 142], [271, 455]]
ADSSL1	[[65, 317]]
ADTRP	[[6, 50], [69, 233]]
AEBP1	[[458, 539], [571, 993], [1146, 1164]]
AEBP2	[[259, 340], [415, 520]]
AEN	[[111, 265]]
AES	[[61, 148]]
AFAP1	[[160, 249], [359, 502], [759, 819]]
AFAP1L1	[[199, 317], [423, 655]]
AFAP1L2	[[186, 272], [366, 442], [685, 753]]
AFF1	[[14, 119], [286, 518], [834, 1044]]
AFF2	[[17, 57], [62, 111], [127, 348], [601, 716], [1038, 1314]]
AFF3	[[55, 191], [204, 223], [247, 265], [458, 491], [627, 688], [994, 1106], [1162, 1254]]
AFF4	[[67, 122], [190, 474], [752, 772], [905, 992], [1124, 1164]]
AFG3L2	[[150, 241], [346, 514]]
AFM	[[31, 204], [418, 595]]
AFMID	[[75, 233], [270, 287]]
AFP	[[224, 397], [419, 597]]
AFTPH	[[560, 573], [678, 820], [918, 939]]
AGA	[[64, 300]]
AGAP1	[[72, 232], [614, 831]]
AGAP2	[[411, 569], [936, 1048], [1064, 1198]]
AGAP3	[[128, 287], [606, 642], [668, 917]]
AGAP4	[[444, 556], [572, 659]]
AGAP5	[[467, 579], [595, 682]]
AGAP6	[[467, 579], [595, 682]]
AGAP7	[[444, 556], [572, 659]]
AGBL1	[[552, 946], [1039, 1068]]
AGBL2	[[417, 559]]
AGBL3	[[322, 542]]
AGBL4	[[176, 373]]
AGBL5	[[240, 329], [671, 752], [773, 889]]
AGER	[[22, 116], [124, 220], [241, 328]]
AGFG1	[[15, 128], [463, 588]]
AGFG2	[[39, 126], [371, 485]]
AGGF1	[[435, 719]]
AGK	[[62, 196]]
AGL	[[159, 556], [702, 787], [1075, 1539]]
AGMAT	[[72, 344]]
AGMO	[[119, 249]]
AGO1	[[90, 166], [175, 226], [239, 367], [375, 422], [430, 512], [518, 699]]
AGO2	[[84, 168], [177, 228], [245, 269], [521, 728], [763, 822]]
AGO3	[[27, 169], [178, 229], [245, 370], [378, 425], [433, 515], [521, 690]]
AGO4	[[167, 218], [234, 359], [367, 416], [424, 505], [512, 824]]
AGPAT1	[[112, 211]]
AGPAT2	[[77, 205]]
AGPAT3	[[82, 232], [243, 317]]
AGPAT4	[[86, 231], [243, 282]]
AGPAT5	[[82, 233], [250, 326]]
AGPAT6	[[229, 351]]
AGPAT9	[[210, 360]]
AGPS	[[206, 379], [386, 660]]
AGR2	[[53, 132]]
AGR3	[[42, 125]]
AGRN	[[31, 146], [197, 242], [793, 836], [847, 886], [927, 971], [1131, 1238], [1335, 1366], [1402, 1534], [1903, 2034]]
AGRP	[[35, 122]]
AGT	[[111, 482]]
AGTPBP1	[[12, 175], [669, 742], [746, 817], [843, 1012]]
AGTR1	[[39, 302]]
AGTR2	[[62, 318]]
AGTRAP	[[1, 21], [55, 72]]
AGXT	[[25, 302], [358, 378]]
AGXT2	[[86, 324], [401, 509]]
AHCTF1	[[9, 502], [736, 960]]
AHCY	[[44, 93], [340, 434]]
AHCYL1	[[103, 533]]
AHCYL2	[[183, 616]]
AHDC1	[[256, 402], [583, 643], [996, 1014], [1123, 1346]]
AHI1	[[6, 45], [171, 235], [443, 954]]
AHNAK	[[17, 79]]
AHNAK2	[[21, 56], [140, 181], [1450, 1470], [1614, 1636], [1896, 1965], [2047, 2135], [2262, 2304], [2433, 2462], [2530, 2547], [2593, 2633], [2691, 2711], [2762, 2798], [3430, 3469], [3508, 3602], [3708, 3769], [3912, 4000], [4220, 4291], [4586, 4659], [4831, 4850], [5073, 5089], [5209, 5289], [5314, 5418], [5441, 5545], [5590, 5697], [5755, 5797]]
AHR	[[168, 227], [288, 393], [495, 768], [825, 852]]
AHRR	[[37, 79], [115, 180], [542, 582], [711, 723]]
AHSA1	[[49, 159], [218, 266], [285, 332]]
AHSA2	[[63, 138]]
AHSG	[[152, 250]]
AHSP	[[5, 56]]
AICDA	[[10, 143], [155, 180]]
AIDA	[[200, 310]]
AIF1	[[54, 150]]
AIF1L	[[59, 119], [151, 179]]
AIFM1	[[80, 120], [132, 230], [323, 362], [385, 461], [465, 498], [570, 595]]
AIFM2	[[13, 299]]
AIFM3	[[70, 168], [197, 498], [516, 590]]
AIG1	[[13, 189]]
AIM1	[[962, 1731]]
AIM2	[[9, 80], [150, 303]]
AIMP1	[[195, 338]]
AIMP2	[[236, 321]]
AIP	[[29, 90], [282, 295]]
AIPL1	[[29, 89], [264, 296]]
AIRE	[[4, 102], [203, 244], [299, 343], [537, 548]]
AJAP1	[[180, 413]]
AJUBA	[[370, 540]]
AK1	[[62, 154]]
AK2	[[20, 162]]
AK3	[[91, 229]]
AK4	[[50, 189]]
AK5	[[134, 294], [382, 538]]
AK7	[[443, 502], [669, 726]]
AK8	[[61, 234], [273, 448]]
AK9	[[35, 249], [999, 1167], [1422, 1584], [1808, 1856], [1897, 1922]]
AKAP1	[[610, 672], [681, 907]]
AKAP10	[[289, 368], [382, 666]]
AKAP11	[[330, 364], [534, 914], [1099, 1169], [1356, 1369], [1664, 1903]]
AKAP12	[[159, 351], [412, 555], [570, 581], [604, 633], [799, 826], [908, 1101], [1136, 1204], [1433, 1456], [1539, 1558]]
AKAP13	[[39, 160], [180, 222], [1247, 1266], [1451, 1470], [1996, 2347]]
AKAP14	[[66, 88], [125, 187]]
AKAP17A	[[1, 382]]
AKAP2	[[258, 316], [505, 577], [795, 819], [858, 917], [931, 962]]
AKAP3	[[121, 140], [165, 852]]
AKAP4	[[369, 451], [564, 596], [615, 733], [751, 854]]
AKAP5	[[76, 103], [278, 427]]
AKAP6	[[72, 108], [158, 234], [616, 1207], [1438, 1501], [2070, 2122]]
AKAP7	[[84, 283], [290, 347]]
AKAP8	[[393, 577]]
AKAP8L	[[392, 430], [636, 652]]
AKAP9	[[1, 25], [265, 310], [415, 437], [586, 673], [955, 995], [1457, 1522], [1899, 2394], [2779, 3381]]
AKIP1	[[1, 74], [102, 162]]
AKIRIN1	[[125, 193]]
AKIRIN2	[[87, 98], [144, 204]]
AKNA	[[393, 462], [583, 704], [1141, 1190], [1268, 1344]]
AKNAD1	[[327, 507], [605, 695]]
AKR1A1	[[17, 155], [257, 287]]
AKR1B1	[[16, 200]]
AKR1B10	[[126, 290]]
AKR1B15	[[73, 318]]
AKR1C1	[[104, 220], [250, 281]]
AKR1C2	[[19, 127], [149, 215], [252, 290]]
AKR1C3	[[98, 110], [135, 279]]
AKR1C4	[[143, 300]]
AKR1D1	[[43, 152], [159, 286]]
AKR1E2	[[14, 194], [213, 225], [253, 296]]
AKR7A2	[[132, 361]]
AKR7A3	[[133, 321]]
AKT1	[[16, 95], [225, 410], [431, 456]]
AKT1S1	[[141, 277]]
AKT2	[[6, 107], [155, 283], [327, 409]]
AKT3	[[7, 106], [151, 406]]
AKTIP	[[78, 216]]
ALAD	[[11, 50], [55, 125], [302, 328]]
ALAS1	[[244, 591]]
ALAS2	[[89, 123], [176, 524]]
ALB	[[164, 341], [354, 398], [418, 437], [476, 518]]
ALCAM	[[137, 232], [255, 317], [460, 590]]
ALDH16A1	[[109, 489], [552, 730]]
ALDH18A1	[[177, 329], [512, 629], [674, 799]]
ALDH1A1	[[28, 123], [141, 243], [293, 320], [466, 493]]
ALDH1A2	[[24, 193], [360, 489]]
ALDH1A3	[[39, 214], [333, 437]]
ALDH1B1	[[47, 225], [392, 508]]
ALDH1L1	[[10, 297], [336, 403], [442, 631], [711, 771], [864, 915]]
ALDH1L2	[[23, 204], [228, 330], [348, 402], [454, 756], [771, 846], [912, 926]]
ALDH2	[[159, 263], [306, 510]]
ALDH3A1	[[95, 351]]
ALDH3A2	[[7, 22], [87, 254], [335, 372], [380, 423]]
ALDH3B2	[[16, 176], [232, 284], [327, 346]]
ALDH4A1	[[150, 416], [448, 566]]
ALDH5A1	[[83, 118], [147, 242], [256, 542]]
ALDH6A1	[[149, 513]]
ALDH7A1	[[63, 90], [106, 318], [461, 484]]
ALDH8A1	[[46, 147], [170, 192], [198, 283], [338, 483]]
ALDH9A1	[[61, 220], [234, 422]]
ALDOA	[[68, 358]]
ALDOB	[[116, 366]]
ALDOC	[[15, 53], [82, 181], [210, 228], [294, 363]]
ALG1	[[273, 435]]
ALG10	[[32, 355]]
ALG10B	[[32, 351]]
ALG12	[[37, 76], [145, 381]]
ALG13	[[239, 345], [507, 533], [654, 739], [1065, 1148]]
ALG14	[[39, 215]]
ALG1L	[[44, 119], [151, 189]]
ALG2	[[116, 189], [215, 406]]
ALG3	[[100, 409]]
ALG5	[[75, 95], [126, 298]]
ALG6	[[16, 275], [305, 401], [463, 491]]
ALG8	[[22, 344]]
ALG9	[[135, 188], [260, 388], [405, 446]]
ALK	[[273, 426], [480, 636], [732, 965], [1120, 1228], [1290, 1388]]
ALKBH1	[[153, 345]]
ALKBH2	[[74, 254]]
ALKBH3	[[90, 125], [156, 288]]
ALKBH4	[[109, 302]]
ALKBH5	[[119, 276]]
ALKBH6	[[101, 253]]
ALKBH7	[[74, 200]]
ALKBH8	[[149, 335], [391, 514]]
ALLC	[[9, 182], [204, 301]]
ALMS1	[[1058, 1069], [1367, 1987], [2162, 2407], [3293, 3394], [3621, 3681]]
ALOX12	[[4, 103], [252, 315], [339, 647]]
ALOX12B	[[4, 109], [255, 683]]
ALOX15	[[4, 102], [209, 645]]
ALOX15B	[[5, 116], [211, 402], [432, 483], [530, 658]]
ALOX5	[[4, 112], [221, 561], [619, 660]]
ALOX5AP	[[11, 126]]
ALOXE3	[[135, 240], [395, 827]]
ALPI	[[259, 488]]
ALPK1	[[161, 302], [934, 1249]]
ALPK2	[[15, 105], [1738, 2138]]
ALPK3	[[252, 397], [489, 500], [699, 909], [1544, 1823]]
ALPL	[[228, 491]]
ALPP	[[54, 391], [454, 492]]
ALPPL2	[[51, 209], [270, 390], [447, 489], [522, 535]]
ALS2	[[92, 165], [686, 1210], [1227, 1250], [1562, 1667]]
ALS2CL	[[357, 394], [404, 498], [532, 554], [773, 960]]
ALS2CR11	[[90, 352], [503, 529], [727, 809], [1058, 1366], [1464, 1509], [1556, 1642], [1680, 1823]]
ALS2CR12	[[177, 347], [385, 427]]
ALX1	[[132, 190], [235, 327]]
ALX3	[[72, 210]]
ALX4	[[214, 272], [302, 412]]
ALYREF	[[114, 189], [204, 259]]
AMACR	[[3, 259]]
AMBN	[[5, 98], [114, 191], [198, 446]]
AMBP	[[41, 184], [231, 274], [293, 321]]
AMBRA1	[[84, 281], [841, 1115]]
AMD1	[[79, 247]]
AMDHD1	[[78, 426]]
AMDHD2	[[61, 429]]
AMELX	[[49, 204]]
AMELY	[[20, 189]]
AMER1	[[89, 609], [1118, 1135]]
AMER2	[[99, 469]]
AMER3	[[255, 516], [841, 861]]
AMFR	[[109, 385], [458, 498]]
AMH	[[77, 443], [462, 560]]
AMHR2	[[58, 119], [276, 382], [398, 419]]
AMICA1	[[25, 168], [180, 252]]
AMIGO1	[[66, 202], [277, 358]]
AMIGO2	[[94, 205], [299, 367]]
AMIGO3	[[65, 197], [376, 412], [486, 504]]
AMMECR1	[[72, 213]]
AMMECR1L	[[109, 313]]
AMN	[[118, 332], [340, 429]]
AMN1	[[63, 82], [165, 189]]
AMOT	[[374, 806], [936, 1087]]
AMOTL1	[[487, 516], [580, 602], [607, 672]]
AMOTL2	[[364, 471], [482, 684]]
AMPD1	[[331, 519], [588, 740]]
AMPD2	[[358, 746]]
AMPD3	[[321, 759]]
AMPH	[[14, 182], [631, 698]]
AMT	[[86, 319]]
AMTN	[[1, 166], [184, 206]]
AMY1A	[[86, 325], [424, 507]]
AMY2A	[[86, 325], [424, 507]]
AMY2B	[[86, 325], [424, 507]]
AMZ1	[[1, 44], [134, 201], [259, 499]]
AMZ2	[[154, 177], [232, 298]]
ANAPC1	[[191, 207], [868, 882], [923, 936], [1060, 1077], [1097, 1287], [1454, 1918]]
ANAPC10	[[5, 66], [118, 183]]
ANAPC11	[[21, 117], [139, 177]]
ANAPC13	[[1, 15], [39, 74]]
ANAPC15	[[2, 92]]
ANAPC16	[[27, 105]]
ANAPC2	[[502, 714], [761, 821]]
ANAPC4	[[27, 117], [235, 433]]
ANAPC5	[[96, 356], [402, 447], [461, 495], [632, 761]]
ANAPC7	[[253, 306], [351, 545]]
ANG	[[29, 140]]
ANGEL1	[[247, 674]]
ANGEL2	[[169, 535]]
ANGPT1	[[282, 499]]
ANGPT2	[[279, 492]]
ANGPT4	[[288, 407], [452, 505]]
ANGPTL1	[[277, 489]]
ANGPTL2	[[275, 487]]
ANGPTL3	[[242, 452]]
ANGPTL4	[[182, 398]]
ANGPTL5	[[161, 320], [350, 381]]
ANGPTL6	[[257, 277], [318, 467]]
ANGPTL7	[[129, 341]]
ANHX	[[36, 130], [156, 194], [346, 382]]
ANK1	[[42, 819], [954, 1214], [1449, 1530], [1809, 1845], [1874, 1894]]
ANK2	[[8, 397], [519, 566], [695, 792], [962, 1342], [1480, 1561]]
ANK3	[[32, 447], [705, 787], [981, 1079], [1108, 1344], [1478, 1557], [1802, 1868]]
ANKAR	[[538, 715], [734, 773], [924, 1016], [1182, 1258], [1345, 1442]]
ANKDD1A	[[18, 86], [91, 254], [285, 378]]
ANKEF1	[[18, 112], [469, 620]]
ANKFN1	[[138, 195], [274, 360], [746, 760]]
ANKFY1	[[46, 110], [151, 503], [537, 749], [992, 1049], [1158, 1214]]
ANKH	[[1, 31], [183, 495]]
ANKHD1	[[267, 344], [506, 633], [1072, 1388], [1708, 1770], [1783, 2191], [2457, 2553]]
ANKHD1-EIF4EBP3	[[267, 344], [506, 633], [1064, 1388], [1708, 1986], [2000, 2192]]
ANKIB1	[[1, 250], [408, 481], [517, 623], [857, 874], [1066, 1096]]
ANKK1	[[28, 283], [359, 491], [628, 745]]
ANKLE2	[[64, 111], [217, 249], [316, 431]]
ANKMY1	[[2, 23], [69, 91], [266, 323], [645, 725], [758, 848], [882, 922]]
ANKMY2	[[1, 111], [322, 337]]
ANKRA2	[[1, 96], [160, 288]]
ANKRD1	[[1, 26], [75, 290]]
ANKRD10	[[23, 185]]
ANKRD11	[[158, 288], [923, 986], [1199, 1228], [2078, 2267], [2435, 2665]]
ANKRD12	[[175, 433], [793, 918], [1505, 1550], [1871, 2064]]
ANKRD13A	[[14, 92], [156, 453]]
ANKRD13B	[[39, 103], [163, 494], [506, 520]]
ANKRD13C	[[117, 157], [259, 519]]
ANKRD13D	[[24, 95], [155, 420], [593, 608]]
ANKRD16	[[35, 144], [189, 284], [312, 328]]
ANKRD17	[[238, 692], [1036, 1416], [1775, 1800]]
ANKRD18A	[[38, 221], [780, 857], [867, 970]]
ANKRD2	[[154, 245], [279, 360]]
ANKRD20A3	[[37, 229], [519, 788]]
ANKRD20A4	[[37, 229], [519, 810]]
ANKRD22	[[1, 92], [109, 174]]
ANKRD23	[[1, 99], [142, 282]]
ANKRD24	[[51, 246], [794, 848]]
ANKRD26	[[75, 197], [762, 1724]]
ANKRD27	[[266, 366], [451, 578], [712, 845]]
ANKRD28	[[11, 128], [333, 458], [597, 723], [761, 784], [822, 869]]
ANKRD29	[[1, 76], [110, 239]]
ANKRD30A	[[11, 95], [130, 206], [236, 357], [461, 567], [883, 1251]]
ANKRD30B	[[42, 236], [1100, 1402]]
ANKRD31	[[523, 553], [944, 978], [1125, 1277], [1311, 1442], [1506, 1542], [1710, 1750], [1849, 1882]]
ANKRD32	[[10, 88], [806, 902], [1040, 1063]]
ANKRD33	[[98, 230], [441, 454]]
ANKRD33B	[[125, 270]]
ANKRD34B	[[17, 155]]
ANKRD34C	[[17, 117]]
ANKRD36	[[34, 228], [653, 789], [864, 1509], [1523, 1635], [1738, 1786], [1915, 1937]]
ANKRD37	[[12, 60], [64, 116]]
ANKRD39	[[62, 155]]
ANKRD40	[[14, 70], [217, 298]]
ANKRD42	[[1, 160], [228, 324]]
ANKRD44	[[10, 36], [40, 166], [205, 235], [339, 366]]
ANKRD45	[[64, 162], [254, 268]]
ANKRD46	[[15, 103]]
ANKRD49	[[76, 215]]
ANKRD50	[[494, 608], [631, 1102]]
ANKRD53	[[113, 161], [173, 266]]
ANKRD54	[[117, 229], [241, 301]]
ANKRD55	[[26, 101], [108, 162], [268, 319], [585, 617]]
ANKRD6	[[1, 161], [173, 199], [203, 241], [414, 533], [671, 728]]
ANKRD61	[[166, 242], [258, 317], [377, 419]]
ANKRD62	[[42, 264], [555, 645], [892, 922]]
ANKRD65	[[45, 145], [251, 365]]
ANKRD66	[[66, 167]]
ANKRD7	[[1, 217]]
ANKRD9	[[1, 201]]
ANKS1A	[[64, 287], [701, 763], [772, 834], [965, 1139]]
ANKS1B	[[9, 117], [121, 188], [196, 266], [813, 878], [888, 948], [1066, 1196], [1229, 1253]]
ANKS3	[[39, 222], [426, 588], [602, 661]]
ANKS4B	[[6, 117], [350, 400]]
ANKS6	[[12, 151], [298, 413], [785, 838], [852, 876]]
ANKZF1	[[170, 183], [447, 484], [536, 579], [710, 732]]
ANLN	[[141, 229], [429, 504], [803, 959], [986, 1131]]
ANO1	[[251, 450], [455, 478], [505, 874]]
ANO10	[[86, 311], [402, 434], [513, 583], [640, 661]]
ANO3	[[157, 956]]
ANO4	[[105, 241], [327, 434], [482, 892]]
ANO5	[[74, 154], [178, 873]]
ANO6	[[82, 207], [283, 306], [401, 441], [508, 785]]
ANO7	[[108, 880]]
ANO8	[[238, 457], [736, 917], [972, 1070], [1123, 1178], [1208, 1237]]
ANO9	[[179, 741]]
ANP32A	[[52, 145]]
ANP32B	[[18, 146], [189, 200]]
ANP32D	[[51, 131]]
ANP32E	[[60, 199]]
ANPEP	[[295, 545], [795, 949]]
ANTXR1	[[1, 321], [334, 367], [371, 406], [452, 491]]
ANTXR2	[[157, 290], [318, 477]]
ANXA1	[[46, 112], [273, 305], [314, 345]]
ANXA10	[[21, 85], [252, 327]]
ANXA11	[[204, 271], [361, 427]]
ANXA13	[[58, 125], [291, 360]]
ANXA2	[[56, 122], [140, 154], [289, 311], [322, 350]]
ANXA2R	[[2, 193]]
ANXA3	[[22, 88], [197, 246]]
ANXA4	[[34, 81], [104, 158], [252, 324]]
ANXA5	[[19, 31], [64, 85], [171, 200], [261, 323]]
ANXA6	[[23, 90], [455, 511], [608, 674]]
ANXA7	[[189, 279], [369, 491]]
ANXA9	[[45, 111], [275, 348]]
AOAH	[[81, 115], [207, 236], [260, 550]]
AOC2	[[62, 149], [165, 263], [310, 689]]
AOC3	[[70, 153], [218, 270], [317, 719]]
AOX1	[[10, 79], [88, 164], [243, 422], [430, 535], [599, 707], [729, 1188]]
AP1AR	[[49, 90], [144, 303]]
AP1B1	[[13, 536], [747, 762]]
AP1G1	[[79, 188], [219, 645]]
AP1G2	[[24, 361], [437, 577], [673, 694]]
AP1M1	[[98, 134], [197, 435]]
AP1M2	[[4, 17], [71, 133], [313, 423]]
AP1S1	[[2, 66]]
AP1S2	[[8, 107]]
AP1S3	[[1, 120]]
AP2A1	[[30, 160], [303, 589], [755, 851], [869, 978]]
AP2A2	[[30, 180], [372, 591], [717, 759], [922, 940]]
AP2B1	[[13, 241], [342, 536], [780, 836], [846, 955]]
AP2M1	[[5, 41], [79, 125], [205, 345], [372, 439]]
AP2S1	[[2, 63]]
AP3B1	[[44, 257], [356, 446], [463, 586], [676, 732], [909, 965]]
AP3B2	[[36, 220], [389, 593], [809, 954]]
AP3D1	[[32, 585], [664, 813], [1193, 1224]]
AP3M1	[[164, 421]]
AP3M2	[[164, 269], [340, 418]]
AP3S1	[[46, 71]]
AP3S2	[[61, 168]]
AP4B1	[[8, 503]]
AP4E1	[[51, 550], [1038, 1144]]
AP4M1	[[33, 132], [177, 352]]
AP4S1	[[1, 17], [52, 101]]
AP5B1	[[233, 430], [546, 793], [863, 878]]
AP5M1	[[242, 476]]
AP5S1	[[1, 87], [128, 201]]
AP5Z1	[[1, 93], [193, 490], [565, 606]]
APAF1	[[6, 89], [118, 309], [330, 402], [543, 587], [626, 700], [726, 763], [1166, 1195], [1219, 1240]]
APBA1	[[155, 179], [431, 554], [590, 740], [755, 819]]
APBA2	[[1, 118], [304, 406], [548, 652], [663, 731]]
APBA3	[[220, 359], [394, 478], [495, 576]]
APBB1	[[254, 283], [371, 513], [546, 668]]
APBB1IP	[[177, 419]]
APBB2	[[292, 321], [421, 714]]
APBB3	[[30, 59], [120, 210], [214, 257]]
APC	[[4, 55], [130, 208], [520, 555], [651, 692], [734, 1138], [1174, 1189], [1261, 1322], [1335, 1371], [1569, 1591], [1664, 1718], [1748, 1842], [1869, 1950], [2010, 2054], [2226, 2391], [2822, 2845]]
APC2	[[6, 57], [125, 206], [586, 675], [700, 934], [1338, 1359], [1392, 1411], [1623, 1645], [1788, 2119], [2285, 2307]]
APCDD1	[[50, 284], [291, 468]]
APCDD1L	[[42, 273], [280, 455]]
APCS	[[25, 218]]
APEH	[[506, 741]]
APEX1	[[65, 309]]
APEX2	[[5, 306], [468, 520]]
APH1A	[[6, 37], [60, 165]]
APH1B	[[20, 186]]
API5	[[123, 378]]
APIP	[[102, 245]]
APLF	[[285, 514]]
APLN	[[33, 76]]
APLNR	[[45, 325]]
APLP1	[[77, 212], [286, 468]]
APLP2	[[48, 144], [156, 170], [366, 549], [711, 728]]
APMAP	[[151, 283], [375, 418]]
APOA1	[[70, 216], [238, 260]]
APOA1BP	[[80, 246]]
APOA2	[[38, 68], [86, 102]]
APOA4	[[17, 52], [62, 177], [335, 359]]
APOA5	[[60, 262], [273, 317], [340, 368]]
APOB	[[45, 601], [635, 831], [1023, 1076], [1700, 1715], [2419, 2454], [2551, 2672], [2769, 2854], [2964, 3175], [3219, 3558], [4502, 4572]]
APOBEC1	[[33, 185]]
APOBEC2	[[51, 222]]
APOBEC3A	[[56, 194]]
APOBEC3B	[[85, 190], [245, 354]]
APOBEC3C	[[60, 107], [112, 187]]
APOBEC3D	[[16, 71], [258, 387]]
APOBEC3F	[[16, 58], [74, 189], [201, 374]]
APOBEC3G	[[99, 194], [203, 381]]
APOBEC3H	[[26, 139]]
APOBEC4	[[48, 208]]
APOBR	[[287, 349], [359, 466], [658, 1053]]
APOC1	[[27, 55], [67, 82]]
APOC3	[[21, 78]]
APOD	[[33, 149]]
APOE	[[81, 218]]
APOF	[[61, 245]]
APOH	[[22, 72], [205, 262], [325, 345]]
APOL1	[[93, 235]]
APOL2	[[19, 130], [170, 184]]
APOL3	[[90, 244]]
APOL5	[[49, 349]]
APOL6	[[78, 291]]
APOLD1	[[60, 164]]
APOM	[[64, 189]]
APOO	[[41, 78], [98, 176]]
APOOL	[[43, 179]]
APOPT1	[[39, 54], [85, 120], [143, 208]]
APP	[[38, 189], [366, 549]]
APPBP2	[[271, 511]]
APPL1	[[7, 246], [291, 376], [503, 592]]
APPL2	[[18, 138], [146, 254], [510, 619], [639, 674]]
APRT	[[31, 60], [101, 182]]
APTX	[[39, 74], [188, 305]]
AQP1	[[28, 162]]
AQP10	[[20, 260]]
AQP11	[[77, 250]]
AQP12B	[[77, 249]]
AQP2	[[3, 209]]
AQP3	[[20, 256]]
AQP4	[[31, 224]]
AQP5	[[6, 220]]
AQP6	[[44, 230]]
AQP7	[[29, 251]]
AQP8	[[33, 243]]
AQP9	[[38, 262]]
AQR	[[311, 1113], [1121, 1312]]
AR	[[6, 450], [558, 615], [753, 922]]
ARAF	[[20, 89], [98, 133], [313, 568]]
ARAP1	[[328, 420], [539, 672], [977, 1330], [1339, 1401]]
ARAP2	[[10, 47], [484, 496], [537, 575], [603, 805], [1097, 1425]]
ARAP3	[[8, 64], [290, 381], [493, 609], [926, 1216]]
ARC	[[25, 139], [211, 349]]
ARCN1	[[8, 53], [90, 130], [285, 498]]
AREG	[[1, 222]]
AREL1	[[53, 155], [516, 830]]
ARF1	[[9, 133]]
ARF3	[[9, 51], [71, 128]]
ARF4	[[6, 68], [87, 126]]
ARF5	[[7, 136]]
ARF6	[[2, 101], [150, 172]]
ARFGAP1	[[15, 115], [218, 241], [252, 296]]
ARFGAP2	[[12, 188], [208, 259]]
ARFGAP3	[[12, 114]]
ARFGEF1	[[29, 43], [60, 119], [475, 582], [702, 959], [1185, 1450], [1705, 1842], [1847, 1867]]
ARFGEF2	[[23, 200], [373, 533], [647, 906], [1123, 1402], [1627, 1698]]
ARFIP1	[[153, 349]]
ARFIP2	[[105, 243], [282, 316]]
ARFRP1	[[31, 116], [141, 188]]
ARG1	[[84, 310]]
ARG2	[[25, 322]]
ARGFX	[[79, 136]]
ARGLU1	[[118, 269]]
ARHGAP1	[[66, 216], [260, 380]]
ARHGAP10	[[6, 250], [269, 289], [326, 369], [400, 553], [740, 794]]
ARHGAP11A	[[65, 209]]
ARHGAP11B	[[65, 209]]
ARHGAP12	[[19, 111], [207, 266], [473, 575], [670, 849]]
ARHGAP15	[[79, 129], [143, 166], [295, 478]]
ARHGAP17	[[270, 417], [867, 888]]
ARHGAP18	[[344, 517], [654, 668]]
ARHGAP19	[[99, 292]]
ARHGAP20	[[174, 251], [404, 663], [673, 1102], [1124, 1165]]
ARHGAP21	[[92, 167], [792, 816], [936, 1042], [1161, 1353], [1939, 1965]]
ARHGAP22	[[85, 159], [179, 330], [524, 709]]
ARHGAP23	[[92, 188], [693, 1075]]
ARHGAP24	[[21, 124], [152, 303], [649, 752]]
ARHGAP25	[[47, 158], [178, 329]]
ARHGAP26	[[182, 195], [280, 366], [394, 547], [713, 763]]
ARHGAP27	[[157, 271], [282, 363], [370, 463], [496, 520]]
ARHGAP28	[[240, 520]]
ARHGAP29	[[618, 860]]
ARHGAP30	[[3, 196], [478, 533]]
ARHGAP31	[[34, 185], [1045, 1095], [1272, 1368]]
ARHGAP32	[[150, 225], [267, 320], [341, 538], [1027, 1095]]
ARHGAP33	[[80, 130], [193, 245], [329, 485], [781, 842], [871, 1131]]
ARHGAP35	[[123, 146], [171, 248], [261, 341], [487, 548], [1261, 1501]]
ARHGAP36	[[236, 393], [534, 551]]
ARHGAP39	[[766, 841], [873, 1117]]
ARHGAP4	[[37, 118], [283, 522], [530, 713]]
ARHGAP44	[[273, 514], [521, 533]]
ARHGAP5	[[9, 140], [155, 247], [260, 339], [485, 546], [1357, 1503]]
ARHGAP6	[[343, 592]]
ARHGAP8	[[17, 101], [133, 197], [241, 333]]
ARHGAP9	[[29, 58], [323, 436], [538, 735]]
ARHGDIA	[[35, 138]]
ARHGDIB	[[16, 148], [170, 189]]
ARHGDIG	[[42, 221]]
ARHGEF1	[[57, 91], [125, 249], [410, 622]]
ARHGEF10	[[406, 709], [730, 875], [905, 1169]]
ARHGEF10L	[[325, 580], [586, 616], [631, 1131], [1203, 1286]]
ARHGEF11	[[48, 119], [350, 530], [749, 766], [783, 1084], [1220, 1231]]
ARHGEF12	[[74, 146], [369, 561], [795, 1092]]
ARHGEF15	[[424, 600]]
ARHGEF16	[[289, 486], [507, 556], [640, 712]]
ARHGEF17	[[1071, 1803]]
ARHGEF18	[[262, 600]]
ARHGEF19	[[383, 666], [722, 806]]
ARHGEF2	[[240, 424], [478, 590]]
ARHGEF25	[[203, 391]]
ARHGEF26	[[444, 700], [798, 874]]
ARHGEF28	[[659, 707], [861, 1292], [1337, 1405], [1722, 1744]]
ARHGEF3	[[159, 336], [525, 561]]
ARHGEF33	[[270, 438], [833, 875]]
ARHGEF35	[[91, 156], [211, 309]]
ARHGEF37	[[35, 212], [369, 396]]
ARHGEF38	[[97, 285], [568, 652], [719, 781]]
ARHGEF39	[[27, 194]]
ARHGEF4	[[209, 249], [288, 467], [502, 642]]
ARHGEF40	[[1, 185], [726, 783], [1092, 1295]]
ARHGEF5	[[789, 854], [1174, 1359], [1455, 1601]]
ARHGEF6	[[187, 198], [261, 421], [468, 482], [592, 679], [684, 772]]
ARHGEF7	[[179, 246], [301, 580], [638, 735]]
ARHGEF9	[[106, 285], [334, 411]]
ARID1A	[[1015, 1052], [1059, 1106], [1324, 1435], [1764, 1814], [1945, 1980], [1985, 2074]]
ARID1B	[[785, 947], [1070, 1155], [1362, 1417], [1861, 2011], [2018, 2083], [2089, 2255]]
ARID2	[[27, 102], [524, 606], [792, 1192], [1628, 1843]]
ARID3A	[[219, 328], [458, 596]]
ARID3B	[[216, 304], [487, 562]]
ARID3C	[[115, 203]]
ARID4A	[[171, 264], [313, 401], [580, 634], [770, 785], [935, 1017]]
ARID4B	[[170, 265], [310, 398], [576, 614], [960, 977], [1289, 1319]]
ARID5A	[[89, 172], [380, 396], [523, 597]]
ARID5B	[[321, 448], [788, 880], [1175, 1191]]
ARIH1	[[114, 148], [185, 319], [324, 384]]
ARIH2	[[208, 272], [293, 336], [455, 497]]
ARL1	[[4, 34], [48, 172]]
ARL10	[[77, 220]]
ARL11	[[8, 170]]
ARL13A	[[66, 188]]
ARL13B	[[19, 174]]
ARL14	[[10, 172]]
ARL14EP	[[146, 168], [225, 247]]
ARL15	[[63, 192]]
ARL16	[[45, 191]]
ARL17A	[[114, 175]]
ARL2	[[4, 114], [142, 175]]
ARL2BP	[[19, 131]]
ARL3	[[84, 176]]
ARL4A	[[9, 140], [175, 186]]
ARL4C	[[26, 179]]
ARL4D	[[36, 188]]
ARL5A	[[16, 175]]
ARL5B	[[28, 176]]
ARL5C	[[79, 175]]
ARL6	[[11, 161]]
ARL6IP1	[[38, 49], [66, 161], [166, 201]]
ARL6IP5	[[4, 77], [126, 140]]
ARL6IP6	[[137, 228]]
ARL8A	[[25, 180]]
ARL8B	[[23, 180]]
ARL9	[[3, 99]]
ARMC1	[[6, 66]]
ARMC10	[[86, 337]]
ARMC12	[[93, 258], [269, 335]]
ARMC2	[[1, 73], [99, 131], [304, 406], [497, 555], [615, 803], [850, 874]]
ARMC3	[[143, 177], [276, 410], [472, 506], [553, 647], [655, 686], [750, 820]]
ARMC4	[[526, 556], [621, 1035]]
ARMC5	[[144, 217], [618, 938]]
ARMC6	[[206, 286], [343, 363], [456, 503]]
ARMC7	[[1, 62], [88, 121]]
ARMC8	[[35, 77], [191, 403], [652, 665]]
ARMC9	[[243, 670]]
ARMCX1	[[195, 446]]
ARMCX2	[[269, 356], [376, 632]]
ARMCX3	[[112, 362]]
ARMCX4	[[1178, 1546], [2030, 2283]]
ARMCX5	[[298, 553]]
ARMCX6	[[114, 296]]
ARMS2	[[40, 107]]
ARNT	[[92, 143], [167, 272], [365, 467], [700, 797]]
ARNT2	[[65, 117], [141, 246], [339, 441]]
ARNTL	[[73, 125], [148, 253], [272, 441]]
ARNTL2	[[111, 161], [183, 282], [371, 475]]
ARPC1A	[[45, 80], [113, 228]]
ARPC1B	[[42, 169]]
ARPC2	[[56, 153], [262, 287]]
ARPC3	[[16, 46], [116, 178]]
ARPC4	[[63, 185]]
ARPC5	[[52, 154]]
ARPC5L	[[80, 153]]
ARPP19	[[26, 100]]
ARPP21	[[164, 223], [513, 817]]
ARR3	[[15, 172], [193, 355]]
ARRB1	[[19, 176], [195, 294]]
ARRB2	[[56, 121], [143, 197], [217, 323]]
ARRDC1	[[7, 139], [163, 241], [422, 435]]
ARRDC2	[[88, 154], [177, 303]]
ARRDC3	[[18, 166], [189, 313]]
ARRDC4	[[104, 170], [193, 319]]
ARRDC5	[[27, 154], [185, 318]]
ARSA	[[75, 179], [195, 440], [469, 503]]
ARSB	[[45, 363]]
ARSD	[[40, 159], [268, 427], [452, 545]]
ARSE	[[62, 204], [276, 424], [449, 583]]
ARSF	[[29, 188], [219, 415], [441, 575]]
ARSG	[[74, 127], [153, 181], [191, 227], [237, 293], [303, 320], [330, 357], [367, 379], [408, 429], [439, 524]]
ARSH	[[7, 159], [197, 389], [419, 552]]
ARSI	[[82, 358]]
ARSJ	[[76, 307]]
ARSK	[[32, 371]]
ART1	[[38, 273]]
ART3	[[28, 251]]
ART4	[[55, 275]]
ART5	[[45, 194], [212, 227]]
ARTN	[[129, 225]]
ARV1	[[99, 223], [241, 272]]
ARVCF	[[391, 557], [686, 793]]
ARX	[[316, 408], [527, 565]]
ASAH1	[[67, 101], [148, 382]]
ASAH2	[[153, 410], [446, 780]]
ASAH2B	[[29, 162]]
ASAP1	[[42, 290], [329, 419], [445, 457], [592, 699], [1081, 1135]]
ASAP2	[[25, 251], [364, 400], [426, 544], [576, 681], [957, 1016]]
ASAP3	[[43, 148], [197, 234], [342, 397], [433, 548], [595, 682]]
ASB1	[[38, 174], [296, 334]]
ASB10	[[116, 256], [271, 359], [423, 460]]
ASB11	[[65, 141], [148, 305]]
ASB12	[[39, 209], [276, 315]]
ASB13	[[18, 214], [239, 277]]
ASB14	[[63, 236], [315, 414], [516, 579]]
ASB15	[[49, 245], [309, 443], [535, 575]]
ASB16	[[107, 302], [409, 446]]
ASB17	[[108, 175], [253, 296]]
ASB18	[[120, 260], [292, 324], [422, 459]]
ASB2	[[107, 157], [170, 470]]
ASB4	[[78, 263], [402, 418]]
ASB5	[[69, 274], [290, 328]]
ASB6	[[99, 207], [372, 410]]
ASB7	[[19, 104], [115, 170], [184, 268], [274, 312]]
ASB8	[[34, 179], [246, 284]]
ASB9	[[34, 145], [156, 224]]
ASCC1	[[100, 149], [160, 267], [384, 404]]
ASCC2	[[56, 89], [361, 398], [458, 595]]
ASCC3	[[481, 656], [706, 858], [980, 1175], [1190, 1287], [1306, 1546], [1613, 1724]]
ASCL1	[[123, 172], [216, 236]]
ASCL2	[[55, 104], [177, 193]]
ASCL3	[[97, 147]]
ASCL4	[[77, 127]]
ASF1A	[[1, 102]]
ASF1B	[[20, 75], [87, 122]]
ASGR1	[[24, 144], [171, 279]]
ASGR2	[[16, 61], [67, 148], [175, 283]]
ASH1L	[[1015, 1030], [1331, 1446], [1962, 2022], [2055, 2290], [2324, 2830]]
ASH2L	[[372, 531], [542, 582]]
ASIC1	[[165, 458]]
ASIC2	[[185, 454]]
ASIC3	[[20, 357], [372, 460]]
ASIC4	[[172, 573]]
ASIC5	[[40, 468]]
ASIP	[[43, 126]]
ASL	[[156, 175], [186, 306], [369, 429]]
ASMT	[[12, 99], [104, 189], [260, 359]]
ASMTL	[[31, 74], [113, 202], [288, 372], [382, 449], [505, 611]]
ASNA1	[[38, 187]]
ASNS	[[46, 143], [213, 439]]
ASNSD1	[[512, 644]]
ASPA	[[12, 182], [209, 301]]
ASPDH	[[13, 62], [67, 108], [174, 262]]
ASPG	[[11, 221], [408, 497]]
ASPH	[[13, 281], [315, 360], [435, 460], [563, 614], [656, 718]]
ASPHD1	[[251, 391]]
ASPHD2	[[192, 370]]
ASPM	[[38, 134], [745, 1012], [1116, 1268], [1320, 1339], [2055, 2119], [2206, 2591], [3211, 3228], [3324, 3344]]
ASPRV1	[[196, 298], [319, 343]]
ASPSCR1	[[16, 78], [380, 456], [637, 654]]
ASRGL1	[[113, 293]]
ASS1	[[7, 121], [141, 199], [369, 404]]
ASTE1	[[116, 227]]
ASTL	[[103, 285]]
ASTN1	[[178, 209], [359, 457], [487, 822], [855, 871], [983, 1043], [1140, 1213]]
ASTN2	[[516, 534], [539, 734], [814, 886], [1031, 1067], [1183, 1247]]
ASUN	[[5, 225], [298, 510]]
ASXL1	[[11, 83], [188, 366], [1308, 1546]]
ASXL3	[[10, 80], [259, 363], [931, 1299], [1345, 1505], [1715, 2253]]
ASZ1	[[55, 147], [186, 224], [273, 337]]
ATAD1	[[108, 257]]
ATAD2	[[221, 388], [466, 609], [809, 925], [1010, 1076], [1388, 1400]]
ATAD2B	[[441, 576], [582, 632], [727, 850], [978, 994], [1000, 1050], [1435, 1468]]
ATAD3A	[[70, 289], [350, 477]]
ATAD3B	[[38, 253], [382, 477]]
ATAD3C	[[31, 111], [155, 252], [381, 414]]
ATAD5	[[472, 490], [896, 1013], [1131, 1210], [1352, 1538], [1623, 1853]]
ATAT1	[[25, 184]]
ATCAY	[[58, 326]]
ATE1	[[300, 522]]
ATF1	[[117, 159], [203, 268]]
ATF2	[[353, 415], [482, 509]]
ATF3	[[1, 57]]
ATF4	[[143, 177], [275, 352]]
ATF5	[[208, 265]]
ATF6	[[306, 676]]
ATF6B	[[1, 192], [601, 707]]
ATF7	[[7, 31], [328, 406]]
ATF7IP	[[564, 776], [1162, 1273]]
ATF7IP2	[[291, 373], [478, 496], [577, 685]]
ATG10	[[99, 167]]
ATG12	[[54, 136]]
ATG13	[[88, 200], [482, 553]]
ATG14	[[131, 391], [481, 497]]
ATG16L1	[[16, 141], [158, 177], [317, 336], [355, 397], [427, 613]]
ATG16L2	[[1, 180], [331, 367], [439, 625]]
ATG2A	[[912, 1260], [1520, 1952]]
ATG2B	[[1, 109], [1137, 1402], [1842, 2093]]
ATG3	[[88, 151], [205, 267], [287, 310]]
ATG4A	[[42, 211], [224, 247], [275, 337]]
ATG4B	[[39, 293]]
ATG4C	[[76, 333]]
ATG4D	[[109, 247], [259, 388]]
ATG5	[[79, 270]]
ATG7	[[13, 325], [347, 561]]
ATG9A	[[177, 549]]
ATHL1	[[288, 522], [526, 574], [729, 742]]
ATIC	[[15, 132], [136, 180], [312, 370], [398, 465], [538, 556]]
ATL1	[[91, 394]]
ATL2	[[122, 465]]
ATL3	[[93, 306], [313, 419]]
ATM	[[11, 164], [210, 242], [995, 1257], [1386, 1698], [2110, 2503], [2679, 2911]]
ATMIN	[[113, 226], [271, 824]]
ATOH1	[[160, 212], [329, 354]]
ATOH7	[[41, 93]]
ATOH8	[[231, 282], [298, 321]]
ATOX1	[[5, 37]]
ATP10A	[[56, 109], [687, 777], [830, 902], [997, 1308], [1467, 1506]]
ATP10B	[[60, 118], [722, 801], [850, 965], [1060, 1327]]
ATP10D	[[65, 123], [162, 396], [754, 807], [819, 1332]]
ATP11A	[[41, 96], [129, 377], [478, 587], [854, 1108]]
ATP11B	[[35, 90], [122, 184], [200, 365], [404, 734], [850, 1029]]
ATP11C	[[39, 94], [123, 315], [467, 692], [848, 1014]]
ATP12A	[[93, 126], [177, 267], [274, 376], [393, 664], [681, 754], [823, 999], [1013, 1035]]
ATP13A1	[[297, 767], [1202, 1213]]
ATP13A2	[[33, 172], [292, 490], [507, 799], [808, 933]]
ATP13A3	[[13, 150], [175, 227], [275, 477], [494, 718], [972, 1094], [1104, 1130]]
ATP13A4	[[16, 77], [112, 141], [160, 177], [262, 466], [482, 751]]
ATP13A5	[[17, 142], [161, 212], [262, 466], [481, 738], [849, 890]]
ATP1A1	[[43, 92], [163, 229], [324, 355], [372, 403], [430, 552], [580, 733], [802, 1030]]
ATP1A2	[[291, 353], [370, 730], [799, 1027]]
ATP1A3	[[68, 114], [166, 201], [290, 358], [375, 441], [562, 643], [676, 736], [805, 1016]]
ATP1A4	[[84, 119], [171, 231], [289, 363], [380, 739], [808, 821], [870, 1019]]
ATP1B1	[[34, 296]]
ATP1B2	[[82, 283]]
ATP1B3	[[59, 134], [169, 273]]
ATP1B4	[[74, 106], [154, 351]]
ATP2A1	[[41, 72], [123, 153], [253, 331], [348, 373], [493, 513], [646, 747], [787, 879], [979, 992]]
ATP2A2	[[123, 147], [221, 331], [373, 462], [602, 745], [785, 853], [901, 990]]
ATP2A3	[[30, 72], [123, 331], [348, 548], [717, 747], [786, 831]]
ATP2B1	[[53, 121], [190, 292], [354, 453], [534, 614], [675, 844], [859, 1023]]
ATP2B2	[[187, 294], [376, 477], [494, 867], [905, 1077]]
ATP2B3	[[1, 306], [321, 479], [645, 725], [808, 841], [879, 1058]]
ATP2B4	[[47, 116], [186, 287], [418, 443], [521, 604], [649, 832], [838, 946], [953, 1049]]
ATP2C1	[[60, 128], [166, 364], [380, 549], [763, 947]]
ATP2C2	[[87, 125], [163, 359], [376, 690], [759, 932]]
ATP4A	[[347, 366], [383, 744], [813, 1024]]
ATP4B	[[7, 285]]
ATP5A1	[[71, 136], [170, 242], [262, 438], [471, 527]]
ATP5B	[[62, 129], [186, 307], [315, 335], [354, 370], [374, 406]]
ATP5C1	[[184, 295]]
ATP5D	[[38, 119], [141, 169]]
ATP5E	[[3, 49]]
ATP5F1	[[83, 205]]
ATP5G1	[[69, 131]]
ATP5G2	[[91, 159]]
ATP5G3	[[75, 137]]
ATP5H	[[7, 49], [116, 133]]
ATP5I	[[10, 60]]
ATP5J	[[8, 44], [90, 105]]
ATP5J2	[[57, 84]]
ATP5J2-PTCD1	[[216, 386], [526, 667]]
ATP5L	[[11, 41]]
ATP5L2	[[11, 100]]
ATP5O	[[36, 88], [110, 150]]
ATP5S	[[1, 122], [181, 193], [206, 218]]
ATP5SL	[[12, 77], [105, 149]]
ATP6AP1	[[323, 470]]
ATP6AP1L	[[41, 182]]
ATP6AP2	[[134, 215], [254, 303], [321, 350]]
ATP6V0A1	[[27, 131], [143, 260], [334, 464], [579, 710], [717, 771]]
ATP6V0A2	[[196, 500], [803, 848]]
ATP6V0A4	[[28, 610], [727, 836]]
ATP6V0B	[[52, 112], [139, 197]]
ATP6V0C	[[28, 76], [93, 152]]
ATP6V0D1	[[16, 233]]
ATP6V0D2	[[16, 249], [306, 347]]
ATP6V0E1	[[9, 69]]
ATP6V0E2	[[24, 99]]
ATP6V1A	[[35, 83], [98, 222], [230, 383], [512, 569], [580, 622]]
ATP6V1B1	[[167, 467]]
ATP6V1B2	[[49, 117], [173, 203], [251, 442]]
ATP6V1C1	[[64, 272]]
ATP6V1C2	[[4, 20], [87, 277], [324, 419]]
ATP6V1D	[[16, 80], [96, 194]]
ATP6V1E1	[[33, 85], [123, 203]]
ATP6V1E2	[[18, 216]]
ATP6V1F	[[8, 53], [82, 135]]
ATP6V1G1	[[9, 35], [52, 106]]
ATP6V1G2	[[28, 66]]
ATP6V1G3	[[3, 107]]
ATP6V1H	[[19, 31], [80, 175], [194, 257], [412, 431]]
ATP7A	[[1, 40], [570, 1346]]
ATP7B	[[90, 106], [310, 377], [603, 658], [676, 896], [904, 1268]]
ATP8A1	[[178, 305], [349, 426], [478, 705], [837, 1042]]
ATP8A2	[[151, 357], [521, 612], [679, 706], [799, 905], [931, 1111], [1190, 1202]]
ATP8B1	[[65, 146], [173, 410], [547, 633], [888, 1079]]
ATP8B2	[[49, 116], [145, 381], [509, 609], [844, 1032]]
ATP8B3	[[56, 132], [164, 303], [311, 405], [547, 626], [639, 687], [698, 740], [934, 1078]]
ATP8B4	[[14, 82], [476, 488], [498, 573], [799, 1102]]
ATP9A	[[45, 107], [270, 353], [391, 697], [817, 1045]]
ATP9B	[[158, 184], [224, 262], [295, 347], [374, 433], [556, 891], [906, 1099], [1111, 1145]]
ATPAF1	[[173, 241]]
ATPAF2	[[46, 166]]
ATPIF1	[[1, 21]]
ATR	[[818, 834], [841, 857], [885, 897], [905, 943], [961, 981], [985, 1003], [1008, 1021], [1025, 1041], [1046, 1058], [1062, 1100], [1125, 1226], [1623, 1634], [1640, 1745], [1779, 1830], [1834, 1865], [1877, 1909], [1917, 1933], [1938, 1958], [2188, 2217], [2293, 2305], [2311, 2578], [2625, 2656]]
ATRAID	[[109, 132], [164, 185]]
ATRIP	[[113, 189], [312, 439], [585, 795]]
ATRN	[[101, 245], [339, 383], [392, 438], [556, 607], [810, 926], [938, 1112], [1124, 1161]]
ATRNL1	[[93, 206], [248, 280], [352, 402], [469, 517], [583, 617], [770, 880], [895, 1063]]
ATRX	[[1573, 1894], [2049, 2165], [2303, 2367]]
ATXN1	[[427, 685]]
ATXN10	[[192, 318], [371, 465]]
ATXN1L	[[112, 169], [469, 580]]
ATXN2	[[247, 342], [410, 478], [912, 928], [1037, 1320]]
ATXN2L	[[120, 195], [252, 334], [773, 1069]]
ATXN3	[[13, 238]]
ATXN3L	[[9, 167], [224, 324]]
ATXN7	[[239, 397], [606, 713]]
ATXN7L1	[[278, 346], [463, 865]]
ATXN7L2	[[227, 292], [325, 365], [694, 726]]
ATXN7L3	[[79, 112], [216, 246]]
ATXN7L3B	[[1, 37]]
AUH	[[84, 140], [170, 339]]
AUNIP	[[26, 193]]
AUP1	[[303, 339]]
AURKA	[[133, 273], [373, 385]]
AURKAIP1	[[126, 200]]
AURKB	[[77, 236], [260, 293]]
AURKC	[[24, 161], [179, 219]]
AUTS2	[[1, 220], [249, 288], [351, 832], [848, 859]]
AVEN	[[149, 227], [299, 364]]
AVIL	[[25, 105], [631, 708], [787, 822]]
AVL9	[[16, 214], [316, 520]]
AVP	[[39, 115]]
AVPI1	[[3, 75]]
AVPR1A	[[75, 363], [371, 417]]
AVPR2	[[80, 337]]
AWAT1	[[34, 328]]
AWAT2	[[124, 333]]
AXDND1	[[211, 378]]
AXIN1	[[10, 81], [88, 211], [329, 364], [464, 519], [691, 729], [766, 864]]
AXIN2	[[10, 74], [81, 200], [301, 378], [432, 457], [763, 845]]
AXL	[[198, 321], [337, 421], [534, 639]]
AZGP1	[[30, 76], [132, 201], [214, 286]]
AZI1	[[569, 777], [814, 1087]]
AZI2	[[142, 265]]
AZIN1	[[44, 288]]
AZU1	[[26, 240]]
B2M	[[49, 106]]
B3GALNT1	[[92, 282]]
B3GALNT2	[[309, 458]]
B3GALT1	[[93, 281]]
B3GALT2	[[166, 357]]
B3GALT4	[[85, 308]]
B3GALT5	[[72, 260]]
B3GALT6	[[71, 259]]
B3GALTL	[[121, 211], [266, 476]]
B3GAT1	[[104, 315]]
B3GAT2	[[101, 304]]
B3GAT3	[[96, 303]]
B3GNT1	[[94, 408]]
B3GNT2	[[156, 348]]
B3GNT3	[[122, 310]]
B3GNT4	[[131, 324]]
B3GNT5	[[102, 299]]
B3GNT6	[[131, 323]]
B3GNT7	[[147, 346]]
B3GNT8	[[163, 397]]
B3GNT9	[[130, 331]]
B3GNTL1	[[20, 46], [59, 114], [137, 192]]
B4GALNT1	[[281, 427]]
B4GALNT2	[[265, 425]]
B4GALNT3	[[130, 279], [671, 993]]
B4GALNT4	[[142, 267], [718, 1029]]
B4GALT1	[[130, 400]]
B4GALT2	[[150, 260], [264, 340]]
B4GALT3	[[77, 211], [215, 292]]
B4GALT4	[[77, 210], [214, 289]]
B4GALT5	[[113, 249], [253, 329]]
B4GALT6	[[107, 157], [197, 243], [247, 323]]
B4GALT7	[[82, 175], [181, 257]]
B9D1	[[11, 160]]
B9D2	[[4, 161]]
BAALC	[[1, 54], [111, 146]]
BAAT	[[14, 145], [205, 275], [320, 411]]
BABAM1	[[79, 95], [101, 228]]
BACE1	[[87, 347]]
BACE2	[[92, 328]]
BACH1	[[24, 127], [514, 609]]
BACH2	[[27, 132], [607, 841]]
BAD	[[143, 166]]
BAG1	[[30, 65], [88, 103], [122, 209]]
BAG2	[[105, 212]]
BAG3	[[22, 53], [422, 575]]
BAG4	[[380, 457]]
BAG5	[[53, 125], [417, 489]]
BAG6	[[19, 91], [277, 393], [445, 592], [629, 717]]
BAHD1	[[473, 535], [624, 686], [690, 783]]
BAI1	[[265, 314], [526, 574], [578, 636], [662, 860], [885, 935], [950, 1111], [1141, 1196]]
BAI3	[[295, 342], [459, 507], [511, 569], [595, 795], [819, 865], [880, 1149]]
BAIAP2	[[17, 238], [378, 434]]
BAIAP2L1	[[16, 237], [344, 400], [502, 515]]
BAIAP2L2	[[16, 227], [337, 384]]
BAIAP3	[[197, 300], [946, 1006], [1013, 1132], [1181, 1197]]
BAK1	[[85, 213]]
BAMBI	[[4, 111]]
BANF1	[[54, 89]]
BANF2	[[9, 95]]
BANK1	[[198, 328], [559, 633], [684, 790]]
BANP	[[227, 425], [452, 521]]
BAP1	[[5, 216], [695, 736]]
BARD1	[[41, 71], [442, 534], [623, 636], [669, 778]]
BARHL1	[[178, 267]]
BARHL2	[[232, 389]]
BARX1	[[142, 199]]
BARX2	[[133, 190]]
BASP1	[[30, 45], [54, 115], [152, 165]]
BATF	[[1, 80]]
BATF2	[[15, 70], [250, 274]]
BATF3	[[33, 127]]
BAX	[[1, 12], [139, 181]]
BAZ1A	[[23, 122], [425, 505], [538, 554], [592, 637], [1082, 1202], [1468, 1524]]
BAZ1B	[[22, 119], [589, 628], [728, 769], [899, 1071], [1179, 1275], [1354, 1435]]
BAZ2A	[[353, 378], [574, 620], [759, 781], [852, 913], [954, 996], [1115, 1165], [1410, 1477], [1519, 1636], [1685, 1731], [1808, 1889]]
BAZ2B	[[1, 456], [582, 634], [733, 790], [825, 1187], [1788, 1933], [2131, 2154]]
BBC3	[[101, 228]]
BBIP1	[[1, 12], [66, 105]]
BBOX1	[[15, 68], [115, 367]]
BBS1	[[22, 305], [346, 360]]
BBS10	[[21, 100], [163, 427], [489, 571]]
BBS12	[[24, 134], [288, 564], [689, 710]]
BBS2	[[110, 126], [164, 304], [314, 347], [437, 493], [502, 555], [559, 717]]
BBS4	[[108, 245], [342, 402]]
BBS7	[[250, 500], [710, 721]]
BBS9	[[445, 483], [524, 764]]
BBX	[[77, 148], [190, 354], [380, 551], [589, 654], [900, 938]]
BCAM	[[37, 144], [151, 250], [275, 343], [380, 440], [467, 479]]
BCAN	[[42, 252], [265, 354], [650, 680], [706, 811], [816, 872]]
BCAP29	[[79, 233], [261, 277]]
BCAP31	[[67, 207]]
BCAR1	[[25, 78], [471, 625], [672, 888]]
BCAR3	[[154, 235], [561, 829]]
BCAS1	[[48, 186], [295, 369]]
BCAS2	[[12, 75], [114, 175]]
BCAS3	[[347, 382], [526, 552], [568, 799]]
BCAS4	[[26, 118], [197, 212]]
BCAT1	[[38, 104], [116, 355]]
BCAT2	[[98, 350]]
BCCIP	[[1, 255]]
BCDIN3D	[[157, 263], [274, 292]]
BCHE	[[95, 550], [564, 599]]
BCKDHA	[[109, 347]]
BCKDHB	[[69, 246], [322, 381]]
BCKDK	[[72, 88], [135, 222], [267, 400]]
BCL10	[[19, 101], [220, 234]]
BCL11A	[[2, 61], [163, 174]]
BCL11B	[[428, 459], [522, 649], [696, 730], [736, 751], [756, 770], [777, 895]]
BCL2	[[9, 32], [110, 193]]
BCL2A1	[[1, 12], [53, 139]]
BCL2L1	[[61, 183]]
BCL2L10	[[75, 204]]
BCL2L11	[[4, 40]]
BCL2L12	[[169, 335]]
BCL2L13	[[155, 289], [329, 354], [454, 487]]
BCL2L14	[[250, 328]]
BCL2L15	[[1, 21], [57, 83], [147, 164]]
BCL2L2	[[1, 31], [55, 105]]
BCL2L2-PABPN1	[[7, 31], [42, 174]]
BCL3	[[173, 360]]
BCL6	[[22, 128], [545, 707]]
BCL6B	[[28, 134], [355, 441]]
BCL7A	[[4, 52]]
BCL7B	[[4, 50]]
BCL7C	[[4, 50]]
BCL9	[[1, 23], [517, 622], [966, 1022], [1217, 1254], [1297, 1429]]
BCL9L	[[236, 283], [1068, 1376]]
BCLAF1	[[107, 445], [476, 593]]
BCMO1	[[7, 65], [110, 521]]
BCO2	[[100, 239], [249, 502], [509, 580]]
BCOR	[[794, 969], [1203, 1254], [1308, 1416], [1464, 1759]]
BCORL1	[[30, 136], [402, 464], [596, 992], [1195, 1231], [1389, 1518]]
BCR	[[3, 76], [503, 691], [884, 901], [915, 964], [1084, 1210]]
BCS1L	[[25, 53], [62, 77], [90, 191], [226, 355]]
BDH1	[[56, 256]]
BDH2	[[7, 192]]
BDKRB1	[[54, 238]]
BDKRB2	[[73, 289]]
BDNF	[[207, 329]]
BDP1	[[254, 292], [353, 394], [1246, 1431], [1632, 1790], [2570, 2641]]
BEAN1	[[10, 161], [242, 261]]
BECN1	[[165, 454]]
BEGAIN	[[1, 168]]
BEND2	[[505, 578], [683, 761]]
BEND3	[[233, 341], [567, 657], [738, 829]]
BEND4	[[288, 440], [464, 497]]
BEND5	[[165, 259], [325, 343], [407, 424]]
BEND6	[[191, 261]]
BEND7	[[259, 360]]
BEST1	[[52, 319]]
BEST2	[[172, 348], [479, 511]]
BEST3	[[70, 367]]
BEST4	[[74, 362], [461, 475]]
BET1	[[5, 28], [96, 119]]
BET1L	[[7, 37], [70, 112]]
BEX1	[[14, 121]]
BEX2	[[24, 134], [144, 155]]
BEX4	[[28, 116]]
BEX5	[[11, 107]]
BFAR	[[34, 74], [181, 311], [372, 453]]
BFSP1	[[1, 64], [157, 183], [234, 354], [453, 476]]
BFSP2	[[114, 414]]
BGLAP	[[46, 102]]
BGN	[[62, 88], [92, 192], [230, 290]]
BHLHA15	[[76, 189]]
BHLHA9	[[66, 118], [203, 235]]
BHLHB9	[[312, 544]]
BHLHE22	[[244, 381]]
BHLHE40	[[57, 113], [141, 180], [258, 325]]
BHLHE41	[[49, 101], [131, 171], [392, 484]]
BHMT	[[22, 56], [161, 313]]
BHMT2	[[22, 129], [147, 304]]
BICC1	[[135, 203], [369, 483], [882, 982]]
BICD1	[[73, 322], [649, 799], [963, 977]]
BICD2	[[82, 568], [661, 787]]
BID	[[118, 243]]
BIK	[[62, 161]]
BIN1	[[1, 173], [464, 592]]
BIN2	[[18, 238]]
BIN3	[[14, 33], [55, 226]]
BIRC2	[[49, 115], [272, 299], [303, 534]]
BIRC3	[[32, 98], [258, 323], [447, 528], [555, 598]]
BIRC5	[[21, 74], [98, 140]]
BIRC6	[[289, 360], [1511, 1612], [1842, 1872], [2321, 2423], [2537, 2569], [2670, 2719], [2782, 2806], [3059, 3201], [3378, 3634], [4037, 4387], [4596, 4878]]
BIRC7	[[90, 160], [250, 301]]
BIRC8	[[7, 70], [186, 228]]
BIVM	[[175, 302], [348, 491]]
BLCAP	[[1, 60]]
BLK	[[61, 115], [124, 206], [242, 490]]
BLM	[[372, 413], [426, 649], [672, 841], [876, 1150], [1258, 1286]]
BLMH	[[5, 70], [108, 126], [176, 321], [334, 418]]
BLNK	[[345, 462]]
BLOC1S2	[[42, 136]]
BLOC1S3	[[125, 202]]
BLOC1S4	[[1, 80]]
BLOC1S5	[[36, 189]]
BLOC1S6	[[49, 141]]
BLVRA	[[8, 123], [132, 165]]
BLVRB	[[50, 111], [145, 190]]
BLZF1	[[81, 227], [391, 402]]
BMF	[[5, 97], [132, 162]]
BMI1	[[16, 106], [164, 206]]
BMP1	[[128, 434], [551, 592], [707, 747]]
BMP10	[[55, 256], [321, 422]]
BMP15	[[288, 393]]
BMP2	[[42, 267], [294, 394]]
BMP2K	[[52, 313], [982, 1034], [1143, 1165]]
BMP3	[[52, 223], [368, 471]]
BMP4	[[45, 275], [306, 406]]
BMP5	[[31, 305], [352, 369], [407, 454]]
BMP6	[[61, 363], [411, 513]]
BMP7	[[34, 281], [329, 382]]
BMP8A	[[33, 252], [300, 402]]
BMP8B	[[33, 225], [300, 317], [333, 402]]
BMPER	[[167, 227], [304, 361], [367, 515], [563, 629], [633, 686]]
BMPR1A	[[207, 525]]
BMPR1B	[[59, 137], [207, 524]]
BMPR2	[[48, 126], [202, 498]]
BMS1	[[189, 367], [820, 1105], [1276, 1288]]
BMX	[[7, 110], [118, 147], [296, 379], [419, 669]]
BNC1	[[80, 257], [340, 839]]
BNC2	[[43, 109], [145, 279], [442, 462], [548, 818], [835, 857], [1037, 1059], [1066, 1101]]
BNIP1	[[176, 266]]
BNIP2	[[170, 423]]
BNIP3	[[41, 180]]
BNIP3L	[[84, 222]]
BNIPL	[[83, 359]]
BOC	[[35, 123], [136, 208], [321, 473], [484, 560], [719, 803]]
BOD1	[[55, 120]]
BOD1L1	[[165, 218], [353, 365], [1781, 2050], [2281, 2372]]
BOK	[[106, 213]]
BOLA1	[[40, 114]]
BOLA2	[[78, 153]]
BOLA3	[[55, 106]]
BOLL	[[45, 119]]
BOP1	[[1, 28], [129, 471], [684, 751]]
BORA	[[7, 208], [413, 505]]
BPGM	[[6, 78], [179, 222], [233, 260]]
BPHL	[[60, 199], [224, 284]]
BPI	[[251, 490]]
BPIFA1	[[57, 234]]
BPIFA2	[[61, 228]]
BPIFA3	[[51, 94], [131, 220]]
BPIFB1	[[43, 212], [365, 460]]
BPIFB2	[[33, 184], [252, 454]]
BPIFB3	[[39, 209], [281, 473]]
BPIFB4	[[210, 342], [421, 618]]
BPIFB6	[[22, 184], [273, 451]]
BPIFC	[[38, 125], [243, 328], [386, 482]]
BPNT1	[[13, 73], [111, 192]]
BPTF	[[240, 297], [355, 435], [455, 524], [1772, 1823], [1829, 1945], [2224, 2243], [2269, 2320], [2561, 2916]]
BRAF	[[204, 225], [234, 281], [460, 716]]
BRAP	[[155, 212], [264, 306], [318, 379], [386, 597]]
BRAT1	[[381, 616]]
BRCA1	[[22, 72], [346, 509], [1391, 1404], [1679, 1892]]
BRCA2	[[1005, 1038], [1729, 1857], [2055, 2086], [2248, 2351], [2485, 3193]]
BRCC3	[[7, 148]]
BRD1	[[229, 262], [270, 389], [572, 685], [936, 1016]]
BRD2	[[85, 167], [354, 461], [677, 740], [817, 834]]
BRD3	[[46, 126], [315, 475], [571, 635]]
BRD4	[[70, 150], [357, 421], [427, 445], [609, 631], [639, 651], [655, 673], [1319, 1367]]
BRD7	[[140, 226], [290, 539]]
BRD8	[[728, 854], [1071, 1242]]
BRD9	[[146, 231], [275, 510]]
BRDT	[[39, 119], [276, 363], [509, 573], [907, 951]]
BRE	[[61, 259]]
BRF1	[[5, 46], [91, 162], [187, 261], [452, 518], [663, 684]]
BRF2	[[1, 229]]
BRI3	[[28, 84]]
BRI3BP	[[50, 141]]
BRICD5	[[100, 191]]
BRIP1	[[248, 416], [601, 869]]
BRIX1	[[66, 243]]
BRK1	[[2, 26]]
BRMS1	[[60, 187]]
BRMS1L	[[61, 191], [277, 289], [304, 321]]
BROX	[[132, 387]]
BRPF1	[[106, 255], [275, 447], [638, 662], [669, 763], [1093, 1206]]
BRPF3	[[48, 195], [223, 261], [268, 388], [519, 680], [1076, 1209]]
BRS3	[[56, 347]]
BRSK1	[[34, 286], [716, 785]]
BRSK2	[[19, 271], [618, 668]]
BRWD1	[[183, 216], [291, 403], [449, 594], [851, 899], [938, 1261], [1309, 1411]]
BRWD3	[[176, 209], [457, 544], [848, 1437]]
BSCL2	[[103, 215], [231, 244], [414, 465]]
BSDC1	[[163, 221]]
BSG	[[48, 115], [220, 319]]
BSN	[[168, 227], [464, 522], [961, 1160], [1289, 1818], [1859, 2706], [3006, 3038], [3118, 3272], [3308, 3929]]
BSND	[[27, 250]]
BSPH1	[[44, 82], [89, 130]]
BSPRY	[[19, 50], [233, 281], [285, 403]]
BST1	[[88, 281]]
BST2	[[49, 135]]
BSX	[[110, 167]]
BTAF1	[[392, 1057], [1291, 1595], [1649, 1753]]
BTBD1	[[141, 174], [183, 285], [333, 444]]
BTBD10	[[166, 396]]
BTBD11	[[198, 717], [919, 1026]]
BTBD16	[[195, 509]]
BTBD17	[[52, 160], [170, 268], [457, 480]]
BTBD18	[[25, 121], [486, 538], [702, 713]]
BTBD2	[[110, 216], [225, 327], [375, 411], [422, 526]]
BTBD3	[[112, 220], [234, 301], [376, 521]]
BTBD6	[[75, 183], [193, 263], [339, 408]]
BTBD7	[[134, 233], [270, 396], [412, 479], [484, 591]]
BTBD8	[[50, 133], [204, 278]]
BTBD9	[[84, 180], [232, 326], [356, 373], [413, 522]]
BTC	[[57, 94], [144, 180]]
BTD	[[87, 274]]
BTF3	[[84, 140]]
BTF3L4	[[35, 106]]
BTG1	[[11, 122]]
BTG2	[[9, 120]]
BTG3	[[1, 46], [72, 103], [148, 214], [237, 297]]
BTG4	[[1, 160]]
BTK	[[234, 272], [281, 348], [402, 658]]
BTLA	[[42, 122], [263, 289]]
BTN1A1	[[34, 141], [153, 225], [304, 462]]
BTN2A1	[[37, 141]]
BTN2A2	[[41, 145]]
BTN3A1	[[37, 142]]
BTN3A2	[[14, 142]]
BTN3A3	[[37, 143], [341, 491]]
BTNL3	[[27, 131], [289, 446]]
BTNL8	[[289, 335], [339, 444]]
BTNL9	[[46, 143], [329, 485]]
BTRC	[[138, 177], [190, 229], [305, 331], [336, 609]]
BUB1	[[8, 127], [766, 1012], [1050, 1094]]
BUB1B	[[56, 180], [196, 252], [828, 977]]
BUB3	[[16, 44], [222, 262]]
BUD13	[[327, 490]]
BUD31	[[26, 53]]
BVES	[[41, 267]]
BYSL	[[193, 432]]
BZRAP1	[[474, 510], [654, 717], [998, 1045], [1213, 1334], [1404, 1438], [1472, 1556], [1771, 1830]]
BZW1	[[66, 128], [262, 301], [376, 419]]
BZW2	[[33, 174], [183, 231]]
C10orf10	[[25, 83], [91, 212]]
C10orf105	[[1, 114]]
C10orf107	[[25, 97], [185, 210]]
C10orf11	[[15, 119]]
C10orf113	[[63, 156]]
C10orf118	[[117, 211], [373, 628], [661, 800], [875, 902]]
C10orf120	[[8, 161], [290, 336]]
C10orf128	[[15, 73]]
C10orf129	[[75, 334], [377, 436]]
C10orf131	[[1, 62], [142, 177]]
C10orf2	[[386, 629]]
C10orf32	[[45, 107]]
C10orf35	[[73, 121]]
C10orf53	[[1, 72]]
C10orf54	[[40, 167]]
C10orf62	[[87, 223]]
C10orf67	[[70, 179]]
C10orf71	[[250, 354], [595, 691], [1014, 1358], [1408, 1435]]
C10orf76	[[443, 675]]
C10orf82	[[63, 153]]
C10orf88	[[58, 198]]
C10orf90	[[365, 388], [568, 700]]
C10orf95	[[1, 25], [94, 258]]
C10orf99	[[1, 19], [44, 82]]
C11orf1	[[16, 141]]
C11orf16	[[84, 224]]
C11orf21	[[66, 179]]
C11orf24	[[184, 450]]
C11orf30	[[17, 87], [482, 714], [889, 1061], [1289, 1326]]
C11orf31	[[35, 117]]
C11orf35	[[158, 203], [373, 468]]
C11orf42	[[3, 331]]
C11orf45	[[1, 146]]
C11orf48	[[6, 96], [105, 141], [188, 209]]
C11orf49	[[1, 187]]
C11orf53	[[1, 38], [55, 237]]
C11orf54	[[19, 203]]
C11orf57	[[15, 26], [87, 163]]
C11orf58	[[26, 103], [165, 184]]
C11orf63	[[248, 280], [657, 780]]
C11orf65	[[1, 26], [76, 121], [146, 249]]
C11orf68	[[100, 254]]
C11orf70	[[39, 91], [99, 227]]
C11orf71	[[62, 148]]
C11orf73	[[1, 180]]
C11orf74	[[1, 82]]
C11orf80	[[220, 674]]
C11orf82	[[13, 100], [611, 692], [981, 999]]
C11orf83	[[44, 93]]
C11orf84	[[1, 19], [182, 219], [275, 287], [335, 382]]
C11orf85	[[1, 49], [129, 219]]
C11orf86	[[58, 115]]
C11orf87	[[27, 112], [159, 197]]
C11orf88	[[92, 114], [142, 198]]
C11orf91	[[108, 184]]
C11orf94	[[4, 95]]
C12orf10	[[73, 110], [216, 366]]
C12orf23	[[24, 114]]
C12orf29	[[117, 279], [296, 326]]
C12orf39	[[30, 115]]
C12orf4	[[74, 379], [452, 497]]
C12orf40	[[231, 504]]
C12orf42	[[95, 358]]
C12orf43	[[16, 75], [91, 121]]
C12orf44	[[9, 170]]
C12orf45	[[90, 151]]
C12orf49	[[90, 195]]
C12orf5	[[7, 140]]
C12orf50	[[1, 54], [72, 96], [112, 233], [273, 322], [377, 415]]
C12orf54	[[58, 130]]
C12orf56	[[11, 163], [318, 623]]
C12orf57	[[11, 112]]
C12orf60	[[8, 233]]
C12orf65	[[53, 137]]
C12orf66	[[9, 25], [79, 444]]
C12orf68	[[13, 138], [183, 194]]
C12orf71	[[15, 260]]
C12orf73	[[1, 35]]
C12orf74	[[2, 189]]
C12orf75	[[1, 13], [46, 65]]
C12orf76	[[100, 136]]
C13orf45	[[1, 123]]
C14orf1	[[7, 115]]
C14orf105	[[1, 68], [75, 218]]
C14orf119	[[37, 133]]
C14orf142	[[4, 43], [70, 97]]
C14orf159	[[118, 262], [304, 616]]
C14orf166	[[10, 30], [48, 82], [100, 130], [139, 179], [197, 232]]
C14orf166B	[[218, 240], [256, 274], [298, 326], [481, 492]]
C14orf177	[[28, 76], [107, 126]]
C14orf178	[[1, 25], [31, 123]]
C14orf180	[[33, 93], [109, 154]]
C14orf182	[[45, 108]]
C14orf2	[[17, 74]]
C14orf28	[[1, 169], [206, 311]]
C14orf37	[[28, 609]]
C14orf39	[[30, 145], [230, 592]]
C14orf79	[[149, 326]]
C14orf80	[[264, 373]]
C14orf93	[[10, 83], [319, 392], [479, 538]]
C15orf26	[[24, 137], [267, 303]]
C15orf27	[[1, 76], [129, 417], [441, 483]]
C15orf38	[[94, 228]]
C15orf38-AP3S2	[[57, 350]]
C15orf39	[[652, 926], [974, 1048]]
C15orf40	[[1, 69]]
C15orf41	[[134, 269]]
C15orf43	[[7, 97], [119, 206]]
C15orf48	[[9, 61]]
C15orf52	[[182, 350], [497, 536]]
C15orf57	[[31, 174]]
C15orf59	[[52, 180], [265, 279]]
C15orf60	[[21, 83], [112, 260]]
C15orf61	[[44, 153]]
C16orf11	[[18, 70], [210, 281], [412, 456]]
C16orf13	[[5, 65], [105, 140], [164, 204]]
C16orf45	[[50, 149]]
C16orf46	[[1, 67], [221, 245], [301, 379]]
C16orf52	[[4, 31], [37, 106]]
C16orf54	[[135, 180], [199, 224]]
C16orf58	[[72, 303]]
C16orf59	[[197, 436]]
C16orf62	[[224, 434], [518, 771], [798, 933], [1018, 1060]]
C16orf70	[[15, 196], [377, 411]]
C16orf71	[[21, 156], [193, 370], [404, 520]]
C16orf72	[[25, 143]]
C16orf74	[[18, 37], [59, 74]]
C16orf78	[[118, 267]]
C16orf80	[[1, 16], [63, 92], [96, 111], [142, 157]]
C16orf86	[[1, 86], [168, 189]]
C16orf87	[[14, 37], [97, 108], [116, 155]]
C16orf89	[[60, 216]]
C16orf90	[[16, 172]]
C16orf91	[[12, 106]]
C16orf92	[[53, 134]]
C16orf93	[[125, 224]]
C16orf95	[[62, 110], [173, 238]]
C16orf96	[[576, 608], [683, 746], [757, 948], [1124, 1144]]
C17orf104	[[746, 912]]
C17orf105	[[35, 129]]
C17orf107	[[1, 190]]
C17orf47	[[2, 67], [120, 533]]
C17orf50	[[5, 82], [113, 169]]
C17orf51	[[1, 28], [78, 126], [143, 174]]
C17orf53	[[7, 26], [133, 203], [484, 591], [629, 648]]
C17orf58	[[1, 98]]
C17orf59	[[210, 357]]
C17orf62	[[2, 148]]
C17orf64	[[45, 132]]
C17orf66	[[10, 41], [47, 102], [153, 166], [172, 185], [191, 205], [211, 249], [256, 310], [316, 341], [347, 381], [387, 406], [412, 424], [430, 453]]
C17orf67	[[17, 90]]
C17orf70	[[460, 882]]
C17orf72	[[40, 153]]
C17orf74	[[1, 59], [180, 502]]
C17orf75	[[62, 73], [79, 290]]
C17orf78	[[1, 131], [213, 276]]
C17orf80	[[1, 164], [323, 349], [542, 576]]
C17orf82	[[1, 13], [101, 251]]
C17orf85	[[122, 176], [269, 555], [601, 624]]
C17orf89	[[1, 13], [61, 74]]
C17orf96	[[248, 379]]
C17orf97	[[1, 71], [176, 196], [242, 322]]
C17orf98	[[12, 144]]
C17orf99	[[1, 167]]
C18orf21	[[26, 129]]
C18orf25	[[30, 238]]
C18orf32	[[2, 47]]
C18orf42	[[11, 46]]
C18orf54	[[190, 233], [263, 375]]
C18orf8	[[478, 661]]
C19orf10	[[40, 148]]
C19orf12	[[35, 108], [138, 153]]
C19orf18	[[93, 217]]
C19orf24	[[69, 128]]
C19orf25	[[6, 102]]
C19orf26	[[3, 55], [100, 210], [225, 386]]
C19orf33	[[51, 65], [88, 107]]
C19orf35	[[161, 400], [412, 474]]
C19orf38	[[1, 24], [102, 232]]
C19orf40	[[161, 216]]
C19orf43	[[7, 26], [70, 96], [150, 176]]
C19orf44	[[360, 443], [466, 659]]
C19orf45	[[66, 372], [421, 506]]
C19orf47	[[26, 94], [356, 425]]
C19orf52	[[25, 185]]
C19orf53	[[53, 100]]
C19orf54	[[67, 213], [217, 241]]
C19orf57	[[528, 640]]
C19orf59	[[3, 32], [63, 143], [164, 188]]
C19orf60	[[40, 135]]
C19orf66	[[47, 170]]
C19orf67	[[179, 335]]
C19orf69	[[1, 17], [48, 130]]
C19orf70	[[10, 106]]
C19orf71	[[23, 205]]
C19orf77	[[33, 57], [113, 132]]
C19orf80	[[87, 199]]
C19orf81	[[24, 182]]
C1D	[[19, 96]]
C1GALT1	[[92, 253]]
C1GALT1C1	[[158, 318]]
C1orf100	[[1, 116]]
C1orf101	[[461, 935]]
C1orf105	[[30, 182]]
C1orf106	[[3, 131]]
C1orf109	[[13, 150]]
C1orf110	[[8, 196]]
C1orf111	[[1, 34], [73, 130], [232, 262]]
C1orf112	[[175, 616]]
C1orf115	[[65, 134]]
C1orf116	[[35, 120], [142, 173], [202, 292], [336, 363], [436, 600]]
C1orf122	[[13, 110]]
C1orf123	[[4, 119]]
C1orf127	[[151, 231], [261, 367], [696, 739]]
C1orf131	[[134, 150], [171, 254]]
C1orf141	[[1, 108], [170, 239], [378, 402]]
C1orf146	[[10, 171]]
C1orf158	[[1, 33], [76, 195]]
C1orf159	[[24, 156]]
C1orf162	[[38, 69], [95, 157]]
C1orf168	[[309, 354], [626, 737]]
C1orf172	[[35, 397]]
C1orf173	[[299, 413], [481, 692]]
C1orf174	[[50, 120], [206, 236]]
C1orf177	[[1, 27], [96, 318], [357, 420]]
C1orf185	[[7, 190]]
C1orf189	[[17, 100]]
C1orf192	[[66, 177]]
C1orf194	[[17, 109]]
C1orf198	[[73, 115], [139, 162], [188, 200], [223, 265]]
C1orf204	[[89, 236]]
C1orf21	[[36, 80]]
C1orf210	[[23, 96]]
C1orf216	[[95, 229]]
C1orf226	[[43, 198], [291, 315]]
C1orf227	[[40, 99]]
C1orf228	[[1, 230]]
C1orf233	[[1, 22], [93, 226]]
C1orf27	[[28, 78], [111, 238], [262, 389]]
C1orf35	[[8, 83]]
C1orf43	[[6, 21], [34, 187]]
C1orf50	[[78, 91], [96, 200]]
C1orf51	[[92, 327]]
C1orf52	[[23, 126]]
C1orf53	[[43, 67], [89, 145]]
C1orf54	[[1, 100]]
C1orf56	[[24, 335]]
C1orf61	[[24, 123], [143, 158]]
C1orf63	[[1, 96], [109, 129], [144, 214]]
C1orf64	[[33, 168]]
C1orf65	[[251, 619]]
C1orf68	[[69, 250]]
C1orf74	[[23, 269]]
C1orf85	[[140, 396]]
C1orf86	[[34, 140], [144, 156]]
C1orf87	[[1, 28], [100, 114], [345, 550]]
C1orf94	[[198, 598]]
C1orf95	[[44, 125]]
C1QA	[[61, 108], [115, 220]]
C1QB	[[33, 115], [122, 230]]
C1QBP	[[85, 193], [201, 280]]
C1QC	[[65, 113], [120, 241]]
C1QL1	[[67, 116], [131, 254]]
C1QL2	[[76, 121], [160, 283]]
C1QL3	[[61, 111], [128, 251]]
C1QL4	[[111, 234]]
C1QTNF1	[[98, 140], [146, 282]]
C1QTNF2	[[84, 184], [195, 319]]
C1QTNF3	[[126, 183], [192, 316]]
C1QTNF4	[[31, 99], [178, 311]]
C1QTNF6	[[96, 138], [144, 272]]
C1QTNF7	[[43, 144], [155, 279]]
C1QTNF8	[[70, 109], [117, 245]]
C1QTNF9	[[25, 81], [89, 189], [202, 328]]
C1QTNF9B	[[25, 81], [202, 328]]
C1RL	[[45, 149], [247, 479]]
C1S	[[18, 289], [295, 357], [361, 416], [440, 468], [581, 605], [641, 677]]
C2	[[88, 144], [150, 204], [233, 451]]
C20orf112	[[149, 320], [398, 438]]
C20orf141	[[49, 166]]
C20orf144	[[1, 153]]
C20orf173	[[42, 203]]
C20orf194	[[284, 754], [785, 1189]]
C20orf195	[[60, 223], [273, 318]]
C20orf196	[[71, 153]]
C20orf197	[[1, 126]]
C20orf201	[[40, 173]]
C20orf202	[[40, 122]]
C20orf24	[[43, 103]]
C20orf26	[[15, 269], [539, 572], [651, 703]]
C20orf27	[[27, 100]]
C20orf85	[[16, 135]]
C20orf96	[[106, 364]]
C21orf2	[[1, 98]]
C21orf33	[[49, 174]]
C21orf58	[[235, 298]]
C21orf59	[[1, 46], [64, 85]]
C21orf62	[[13, 25], [59, 189]]
C21orf91	[[1, 220]]
C22orf15	[[2, 100]]
C22orf23	[[5, 162]]
C22orf24	[[64, 161]]
C22orf29	[[100, 179], [189, 364]]
C22orf31	[[1, 262]]
C22orf39	[[49, 99]]
C22orf42	[[92, 255]]
C22orf43	[[13, 99], [138, 234]]
C22orf46	[[25, 236]]
C2CD2	[[260, 362]]
C2CD2L	[[258, 375], [498, 567]]
C2CD3	[[19, 144], [827, 969], [1026, 1485]]
C2CD4A	[[79, 142], [198, 369]]
C2CD4B	[[79, 125], [194, 364]]
C2CD4C	[[321, 421]]
C2CD4D	[[232, 353]]
C2CD5	[[3, 134], [405, 500], [965, 1006]]
C2orf15	[[1, 22], [31, 77]]
C2orf16	[[1, 67], [144, 379], [666, 1731], [1903, 1984]]
C2orf27A	[[61, 204]]
C2orf27B	[[1, 19], [71, 210]]
C2orf40	[[31, 148]]
C2orf42	[[16, 57], [382, 460], [521, 576]]
C2orf43	[[44, 208], [236, 304]]
C2orf44	[[2, 244], [270, 524], [543, 605], [646, 671]]
C2orf47	[[8, 32], [96, 217]]
C2orf49	[[14, 132], [202, 232]]
C2orf50	[[71, 163]]
C2orf53	[[173, 327]]
C2orf54	[[5, 228]]
C2orf57	[[80, 394]]
C2orf61	[[176, 203], [210, 249]]
C2orf62	[[158, 389]]
C2orf66	[[23, 115]]
C2orf68	[[17, 52], [148, 167]]
C2orf69	[[61, 192], [253, 385]]
C2orf70	[[19, 85]]
C2orf71	[[1, 45], [486, 1289]]
C2orf72	[[139, 292]]
C2orf73	[[80, 271]]
C2orf76	[[8, 56], [109, 126]]
C2orf78	[[494, 647], [711, 741], [858, 923]]
C2orf80	[[42, 153]]
C2orf82	[[26, 120]]
C2orf83	[[1, 63]]
C2orf88	[[1, 24], [57, 69]]
C3	[[130, 195], [460, 579], [811, 873], [1006, 1293], [1408, 1505], [1545, 1657]]
C3AR1	[[40, 177], [335, 355]]
C3orf14	[[1, 63]]
C3orf17	[[12, 35], [78, 203]]
C3orf18	[[59, 143]]
C3orf20	[[362, 565], [735, 801], [898, 909]]
C3orf22	[[1, 71]]
C3orf30	[[208, 466], [492, 536]]
C3orf33	[[1, 14], [65, 162], [219, 248]]
C3orf35	[[1, 76], [150, 171]]
C3orf38	[[7, 33], [174, 330]]
C3orf52	[[40, 133], [192, 219]]
C3orf55	[[1, 71]]
C3orf58	[[206, 404]]
C3orf62	[[13, 99], [109, 260]]
C3orf67	[[4, 47]]
C3orf70	[[14, 249]]
C3orf72	[[1, 87], [104, 176]]
C3orf80	[[46, 130], [231, 247]]
C3orf83	[[9, 72], [90, 199]]
C4BPA	[[49, 105], [484, 539], [580, 599]]
C4BPB	[[44, 75], [137, 190]]
C4orf17	[[27, 223]]
C4orf19	[[143, 313]]
C4orf21	[[4, 74], [373, 424], [1348, 1392], [1431, 1536], [1764, 1850], [1860, 2045]]
C4orf22	[[13, 112], [130, 189], [218, 250]]
C4orf26	[[39, 143]]
C4orf27	[[76, 330]]
C4orf29	[[1, 60], [95, 150], [161, 247], [345, 417]]
C4orf3	[[103, 200]]
C4orf32	[[72, 132]]
C4orf33	[[1, 82], [101, 121], [152, 167]]
C4orf36	[[1, 80]]
C4orf40	[[159, 219]]
C4orf45	[[19, 133]]
C4orf46	[[5, 86]]
C4orf47	[[8, 164], [181, 218]]
C4orf48	[[67, 126]]
C4orf51	[[41, 204]]
C5	[[126, 221], [474, 615], [702, 737], [776, 866], [1058, 1311], [1429, 1521], [1562, 1671]]
C5AR1	[[48, 214]]
C5AR2	[[52, 224], [236, 290]]
C5orf15	[[94, 155]]
C5orf22	[[19, 126], [202, 257]]
C5orf24	[[58, 108], [174, 188]]
C5orf28	[[104, 215]]
C5orf30	[[60, 126], [175, 200]]
C5orf34	[[7, 152], [450, 538]]
C5orf38	[[1, 67], [88, 140]]
C5orf42	[[956, 1624], [1722, 1812], [1851, 1916], [1934, 2260], [2549, 2768], [2848, 2988], [3154, 3213]]
C5orf45	[[9, 111]]
C5orf46	[[1, 71]]
C5orf47	[[28, 176]]
C5orf48	[[3, 134]]
C5orf49	[[42, 132]]
C5orf51	[[1, 13], [60, 92], [148, 296]]
C5orf52	[[63, 160]]
[truncated: 15,833 more rows]
