# Supplementary material for: De novo identification of essential protein domains from CRISPR-Cas9 tiling-sgRNA knockout screens
Source: Nat Commun. 2019 Oct 4;10:4541. doi: 10.1038/s41467-019-12489-8 (PMC6778102; doi:10.1038/s41467-019-12489-8)
Supplement: Supplementary file 10 — Source Data [file 41467_2019_12489_MOESM10_ESM.xlsx]

## Sheet: Fig. 2e
Fig. 2e
	CellTiter-Glo luminescent cell viability assay					CellTiter-Glo luminescent cell viability assay					CellTiter-Glo luminescent cell viability assay
	pLVX-tdtomato					pLVX-td-mutfullSMARCB1					pLVX-td-muttruncSMARCB1
			Day0					Day0					Day0
		1	2	3			1	2	3			1	2	3
	AAVS1-sg1	379430	358123	368169		AAVS1-sg1	569105	557815	525595		AAVS1-sg1	489976	453646	466412
	AAVS1-sg2	476013	446062	434868		AAVS1-sg2	433374	459109	456822		AAVS1-sg2	462977	482929	427824
	AAVS1-sg3	460644	423312	431647		AAVS1-sg3	513369	486793	500157		AAVS1-sg3	395991	415104	399662
	SMARCB1-sg1	429506	398850	345202		SMARCB1-sg1	452828	442029	429781		SMARCB1-sg1	349391	429709	398968
	SMARCB1-sg2	428302	408744	416745		SMARCB1-sg2	422376	380619	477986		SMARCB1-sg2	487549	417373	438404
	SMARCB1-sg3	507714	495276	487052		SMARCB1-sg3	500178	544420	486677		SMARCB1-sg3	342595	360675	343114
			Day1					Day1					Day1
		1	2	3			1	2	3			1	2	3
	AAVS1-sg1	620921	572031	637296		AAVS1-sg1	746149	789692	814417		AAVS1-sg1	748191	760133	718909
	AAVS1-sg2	674239	654714	653177		AAVS1-sg2	751706	779095	785326		AAVS1-sg2	734476	755441	742608
	AAVS1-sg3	679097	668219	661694		AAVS1-sg3	899937	800535	865311		AAVS1-sg3	605078	537818	555209
	SMARCB1-sg1	511484	489735	471500		SMARCB1-sg1	670480	741927	675551		SMARCB1-sg1	468516	526044	544771
	SMARCB1-sg2	585639	603918	581956		SMARCB1-sg2	708115	636036	669115		SMARCB1-sg2	598926	636001	621049
	SMARCB1-sg3	541849	575227	567303		SMARCB1-sg3	718792	811536	738680		SMARCB1-sg3	477996	495639	471341
			Day2					Day2					Day2
		1	2	3			1	2	3			1	2	3
	AAVS1-sg1	995671	1140245	1277835		AAVS1-sg1	1656615	1833321	1744687		AAVS1-sg1	1401019	1472637	1427842
	AAVS1-sg2	929462	1224610	1335959		AAVS1-sg2	1426269	1623420	1655682		AAVS1-sg2	1291558	1213646	1348963
	AAVS1-sg3	1049264	1276405	1366423		AAVS1-sg3	1752527	1900566	1783928		AAVS1-sg3	1107272	1203063	1071462
	SMARCB1-sg1	598369	697078	877030		SMARCB1-sg1	1318500	1421184	1364110		SMARCB1-sg1	861971	926436	909246
	SMARCB1-sg2	912255	955714	1057268		SMARCB1-sg2	1201257	1484164	1439314		SMARCB1-sg2	1075163	1044247	1059682
	SMARCB1-sg3	778420	877353	951231		SMARCB1-sg3	1392788	1425460	1508947		SMARCB1-sg3	796185	817771	879026
			Day3					Day3					Day3
		1	2	3			1	2	3			1	2	3
	AAVS1-sg1	2473362	2768831	2422666		AAVS1-sg1	3028435	3207121	3257943		AAVS1-sg1	2391878	2659984	2685640
	AAVS1-sg2	2158474	2239884	2457053		AAVS1-sg2	3168548	3056875	3036053		AAVS1-sg2	2325966	2732817	2680960
	AAVS1-sg3	2534019	2450981	2514439		AAVS1-sg3	3187837	3435554	3613369		AAVS1-sg3	1603415	2110331	2089731
	SMARCB1-sg1	1103022	1311107	1187733		SMARCB1-sg1	2621066	2534049	2666207		SMARCB1-sg1	1247244	1421749	1545040
	SMARCB1-sg2	1723057	1830912	1638536		SMARCB1-sg2	2374791	2852113	2799705		SMARCB1-sg2	1504195	1790434	1927931
	SMARCB1-sg3	1462611	1518523	1576071		SMARCB1-sg3	2918667	2741647	2772379		SMARCB1-sg3	1287639	1260945	1497297
			Day4					Day4					Day4
		1	2	3			1	2	3			1	2	3
	AAVS1-sg1	3510639	3498898	4048283		AAVS1-sg1	5312323	5283723	4468345		AAVS1-sg1	3476258	3587578	4113266
	AAVS1-sg2	3387091	3500144	3659374		AAVS1-sg2	4330318	4746311	4771546		AAVS1-sg2	3569418	3794836	3636726
	AAVS1-sg3	3752819	3709198	4088559		AAVS1-sg3	5017501	5096083	5667818		AAVS1-sg3	2770650	2912249	3074770
	SMARCB1-sg1	1417357	1739142	1725737		SMARCB1-sg1	3793233	3773953	4200391		SMARCB1-sg1	1938467	2278572	2020545
	SMARCB1-sg2	2075371	2228627	2574976		SMARCB1-sg2	3837492	4374675	4253387		SMARCB1-sg2	2567223	2783798	2945114
	SMARCB1-sg3	2232585	2119542	2029151		SMARCB1-sg3	4112119	4551605	4061134		SMARCB1-sg3	1744953	1755367	1919897
			Day5					Day5					Day5
		1	2	3			1	2	3			1	2	3
	AAVS1-sg1	7437082	7827001	7257173		AAVS1-sg1	9722458	10248783	9448138		AAVS1-sg1	9152086	8217336	8112979
	AAVS1-sg2	7166211	7539389	7555332		AAVS1-sg2	9022866	10758768	9724551		AAVS1-sg2	7753223	7588792	7677071
	AAVS1-sg3	9029667	7559706	9418609		AAVS1-sg3	12819291	12391653	11536015		AAVS1-sg3	6731132	6822719	6454064
	SMARCB1-sg1	3348676	3555764	3222848		SMARCB1-sg1	8524323	9126718	8354634		SMARCB1-sg1	4873234	4515452	4700844
	SMARCB1-sg2	4733150	4739368	4892829		SMARCB1-sg2	9083885	8757523	8730878		SMARCB1-sg2	5082806	5459768	5714650
	SMARCB1-sg3	4224681	3584644	4327631		SMARCB1-sg3	8373714	9281084	8889742		SMARCB1-sg3	3654261	4149057	4041274

## Sheet: Fig. 2f
Fig. 2f
	CellTiter-Glo luminescent cell viability assay					CellTiter-Glo luminescent cell viability assay					CellTiter-Glo luminescent cell viability assay
	pLVX-tdtomato					pLVX-td-mutSMARCB1∆D150K151K152					pLVX-td-mutSMARCB1∆G29S30E31
			Day0					Day0					Day0
		1	2	3			1	2	3			1	2	3
	AAVS1-sg1	379430	358123	368169		AAVS1-sg1	467469	427652	369280		AAVS1-sg1	408949	419393	400403
	AAVS1-sg2	476013	446062	434868		AAVS1-sg2	472719	499288	445596		AAVS1-sg2	442426	440993	421052
	AAVS1-sg3	460644	423312	431647		AAVS1-sg3	537238	531494	479749		AAVS1-sg3	464599	435994	424337
	SMARCB1-sg1	429506	398850	345202		SMARCB1-sg1	522423	512896	484114		SMARCB1-sg1	519255	505204	450379
	SMARCB1-sg2	428302	408744	416745		SMARCB1-sg2	545175	544229	478532		SMARCB1-sg2	567944	670103	651841
	SMARCB1-sg3	507714	495276	487052		SMARCB1-sg3	555797	561823	516113		SMARCB1-sg3	500688	482513	465197
			Day1					Day1					Day1
		1	2	3			1	2	3			1	2	3
	AAVS1-sg1	620921	572031	637296		AAVS1-sg1	777062	796934	793020		AAVS1-sg1	799900	737848	692541
	AAVS1-sg2	674239	654714	653177		AAVS1-sg2	868890	926289	842209		AAVS1-sg2	820203	752299	778727
	AAVS1-sg3	679097	668219	661694		AAVS1-sg3	982956	1015656	993808		AAVS1-sg3	794895	748031	680365
	SMARCB1-sg1	511484	489735	471500		SMARCB1-sg1	930571	1041307	1010228		SMARCB1-sg1	816606	795801	775354
	SMARCB1-sg2	585639	603918	581956		SMARCB1-sg2	1037097	1066027	1018720		SMARCB1-sg2	985496	1045685	976104
	SMARCB1-sg3	541849	575227	567303		SMARCB1-sg3	1056016	1066639	1218345		SMARCB1-sg3	769256	790133	710421
			Day2					Day2					Day2
		1	2	3			1	2	3			1	2	3
	AAVS1-sg1	995671	1140245	1277835		AAVS1-sg1	1542263	1550992	1490566		AAVS1-sg1	1546011	1428185	1476724
	AAVS1-sg2	929462	1224610	1335959		AAVS1-sg2	1643114	1705833	1563963		AAVS1-sg2	1681684	1620440	1569618
	AAVS1-sg3	1049264	1276405	1366423		AAVS1-sg3	1956667	1898476	1938212		AAVS1-sg3	1673222	1586267	1491216
	SMARCB1-sg1	598369	697078	877030		SMARCB1-sg1	2123868	2055858	2001963		SMARCB1-sg1	1594761	1542134	1558132
	SMARCB1-sg2	912255	955714	1057268		SMARCB1-sg2	2188079	2188548	1959848		SMARCB1-sg2	2029777	1921759	1949926
	SMARCB1-sg3	778420	877353	951231		SMARCB1-sg3	2231851	1982035	2111152		SMARCB1-sg3	1298775	1387582	1390943
			Day3					Day3					Day3
		1	2	3			1	2	3			1	2	3
	AAVS1-sg1	2473362	2768831	2422666		AAVS1-sg1	3629198	3606437	3435030		AAVS1-sg1	2315742	2316915	2297255
	AAVS1-sg2	2158474	2239884	2457053		AAVS1-sg2	3506706	3494415	3768437		AAVS1-sg2	2473642	2570923	2447328
	AAVS1-sg3	2534019	2450981	2514439		AAVS1-sg3	4691479	4839130	4469762		AAVS1-sg3	2709676	2539486	2749640
	SMARCB1-sg1	1103022	1311107	1187733		SMARCB1-sg1	4310709	4716415	4217260		SMARCB1-sg1	2165849	2002533	2261556
	SMARCB1-sg2	1723057	1830912	1638536		SMARCB1-sg2	4835269	5272716	4523481		SMARCB1-sg2	2858867	2706111	2936023
	SMARCB1-sg3	1462611	1518523	1576071		SMARCB1-sg3	4350810	4631569	4503248		SMARCB1-sg3	1587174	1709482	1789044
			Day4					Day4					Day4
		1	2	3			1	2	3			1	2	3
	AAVS1-sg1	3510639	3498898	4048283		AAVS1-sg1	5434988	5557764	5884892		AAVS1-sg1	3779763	4091203	3771696
	AAVS1-sg2	3387091	3500144	3659374		AAVS1-sg2	6189573	6005593	6179706		AAVS1-sg2	4137740	4433624	4068494
	AAVS1-sg3	3752819	3709198	4088559		AAVS1-sg3	7526229	7445106	7275013		AAVS1-sg3	4284890	4100417	4032601
	SMARCB1-sg1	1417357	1739142	1725737		SMARCB1-sg1	6958538	8407267	7757348		SMARCB1-sg1	3449920	3205840	3303883
	SMARCB1-sg2	2075371	2228627	2574976		SMARCB1-sg2	7595856	8215724	8282518		SMARCB1-sg2	4490358	4551423	4500873
	SMARCB1-sg3	2232585	2119542	2029151		SMARCB1-sg3	7943742	7945095	7766379		SMARCB1-sg3	2442555	2639896	2562764
			Day5					Day5					Day5
		1	2	3			1	2	3			1	2	3
	AAVS1-sg1	7437082	7827001	7257173		AAVS1-sg1	10840227	12153696	10312846		AAVS1-sg1	8599339	7418388	8473932
	AAVS1-sg2	7166211	7539389	7555332		AAVS1-sg2	12142289	12887780	12778764		AAVS1-sg2	8190223	8905432	8584755
	AAVS1-sg3	9029667	7559706	9418609		AAVS1-sg3	15262370	15635231	14251625		AAVS1-sg3	9206647	9309330	9180953
	SMARCB1-sg1	3348676	3555764	3222848		SMARCB1-sg1	16869644	15997587	15673155		SMARCB1-sg1	6196391	6964360	6493185
	SMARCB1-sg2	4733150	4739368	4892829		SMARCB1-sg2	17137232	18681928	16236031		SMARCB1-sg2	9071546	9067121	8869771
	SMARCB1-sg3	4224681	3584644	4327631		SMARCB1-sg3	16629521	16181068	16520698		SMARCB1-sg3	5359142	5080673	5525105

## Sheet: Supplementary Fig. 6a
Supplementary Fig 6a
incremental exposure

## Sheet: Supplementary Fig. 6b
Supplementary Fig. 6b
incremental exposure

## Sheet: Supplementary Fig.6c
Supplementary Fig. 6c
	CellTiter-Glo luminescent cell viability assay
			Day0
		1	2	3
	AAVS1-sg1	449865	410514	386261
	AAVS1-sg2	543809	528191	530286
	AAVS1-sg3	532263	554704	516201
	SMARCB1-sg1	349874	336683	391243
	SMARCB1-sg2	415554	453385	425081
	SMARCB1-sg3	377318	369039	352746
			Day1
		1	2	3
	AAVS1-sg1	795505	755613	712396
	AAVS1-sg2	1076484	1068597	988574
	AAVS1-sg3	1071624	999044	881819
	SMARCB1-sg1	613461	543238	488863
	SMARCB1-sg2	709300	640935	610375
	SMARCB1-sg3	501442	550541	492529
			Day2
		1	2	3
	AAVS1-sg1	1653947	1678042	1551610
	AAVS1-sg2	2216141	2252159	2479417
	AAVS1-sg3	2259472	2638554	2668559
	SMARCB1-sg1	935498	1049506	1160333
	SMARCB1-sg2	1173205	1422188	1389620
	SMARCB1-sg3	822545	993243	1018434
			Day3
		1	2	3
	AAVS1-sg1	2157862	2231943	1874949
	AAVS1-sg2	3011779	3106197	2505834
	AAVS1-sg3	3292813	3367981	3005927
	SMARCB1-sg1	1064508	1092882	1071687
	SMARCB1-sg2	1464974	1379860	1411446
	SMARCB1-sg3	920815	1010262	1016489
			Day4
		1	2	3
	AAVS1-sg1	6179851	5261586	5112098
	AAVS1-sg2	8045569	7910773	8162707
	AAVS1-sg3	8227850	7930762	7631446
	SMARCB1-sg1	2581859	2366678	2153716
	SMARCB1-sg2	3314945	2589302	3622368
	SMARCB1-sg3	2172316	2100537	1645257
			Day5
		1	2	3
	AAVS1-sg1	9648372	11309154	13162900
	AAVS1-sg2	14627936	15417507	16405410
	AAVS1-sg3	14118000	14704704	15616332
	SMARCB1-sg1	3733763	4061375	4556710
	SMARCB1-sg2	5775615	5767040	5909667
	SMARCB1-sg3	3254656	3843392	3595615
